# Supplementary material for: Mechanism-based traps enable protease and hydrolase substrate discovery
Source: Nature. 2022 Feb 16;602(7898):701–7. doi: 10.1038/s41586-022-04414-9 (PMC8866121; doi:10.1038/s41586-022-04414-9)
Supplement: Supplementary file 3 — Source Data Fig. 5 [file 41586_2022_4414_MOESM3_ESM.xlsx]

## Sheet: Figure 5a relative Kcat_Km
aa-AMC	kcat/KM (s-1M-1) TyrPhe HighConc
Ala	0.131478	0.173266
Arg	0.0717306	0.0687827
Gln	0.09554	0.110417
Glu	0.00928153	0.0184345
Gly	0.012888	0.0149964
His	0.0864838	0.0762801
Ile	0.061751	0.0675629
Leu	0.0900287	0.0965016
Lys	0.0840295	0.0790366
Met	0.165859	0.164808
AcMet	0.00722662	0.0171029
Phe	0.898377	1.10162
GluPhe	0.0131136	0.0152556
Pro	0.0120068	0.0074635
Ser	0.0164062	0.0213895
Thr	0.0106317	0.00135572
Trp	0.144123	0.139191
Tyr	0.71041	0.751412
Val	0.0146664	0.023068

## Sheet: Figure 5b Nociceptin_8h
	WT RBBP9 SIM_FL	WT RBBP9 SIM_DePhe1	RBBP9(S75A) SIM_FL	RBBP9(S75A) SIM_DePhe1
0.06735	184	181	177	178
0.0766833	180	181	177	178
0.0860167	181	182	177	178
0.09535	181	182	177	178
0.104683	181	182	177	178
0.114017	181	182	177	178
0.12335	181	182	177	179
0.132683	180	182	178	181
0.142017	181	182	179	185
0.151367	181	182	180	190
0.1607	181	181	181	195
0.170033	181	181	181	199
0.179367	181	182	180	200
0.1887	181	182	180	200
0.198033	181	182	179	200
0.207367	181	182	180	198
0.2167	181	182	180	195
0.226033	181	182	181	192
0.235367	181	182	181	188
0.2447	181	182	181	185
0.254033	181	182	180	183
0.263367	181	182	179	181
0.2727	181	182	178	179
0.282033	182	185	178	179
0.291367	183	189	177	178
0.3007	183	194	177	178
0.310033	183	198	177	178
0.319367	183	200	178	178
0.3287	182	200	178	178
0.33805	182	199	177	179
0.347383	181	198	178	179
0.356717	181	198	178	180
0.36605	181	198	178	180
0.375383	182	196	179	181
0.384717	183	194	180	182
0.39405	183	192	181	184
0.403383	184	189	182	185
0.412717	183	186	182	186
0.42205	183	184	183	186
0.431383	182	183	184	186
0.440717	181	182	184	186
0.45005	180	181	185	186
0.459383	180	181	185	187
0.468717	179	181	185	187
0.47805	179	181	185	188
0.487383	179	181	184	188
0.496717	180	181	184	188
0.50605	180	182	184	188
0.515383	181	183	184	188
0.524733	182	184	185	188
0.534067	183	185	185	188
0.5434	184	186	185	188
0.552733	185	187	185	187
0.562067	186	189	186	187
0.5714	187	189	186	187
0.580733	188	190	186	187
0.590067	189	190	186	187
0.5994	189	190	186	187
0.608733	189	190	185	188
0.618067	189	190	185	188
0.6274	189	190	186	188
0.636733	189	190	186	188
0.646067	189	190	186	188
0.6554	189	190	185	188
0.664733	189	190	185	188
0.674067	188	190	185	188
0.6834	188	190	185	188
0.692733	188	190	185	188
0.702067	188	190	185	188
0.711417	188	190	185	188
0.72075	188	190	186	188
0.730083	188	190	186	188
0.739417	189	190	186	188
0.74875	189	190	187	188
0.758083	188	189	186	187
0.767417	188	189	186	187
0.77675	188	189	186	188
0.786083	188	189	185	188
0.795417	188	190	186	188
0.80475	188	190	186	189
0.814083	188	190	186	189
0.823417	188	190	186	189
0.83275	188	190	186	189
0.842083	188	190	186	189
0.851417	188	190	186	188
0.86075	188	190	186	188
0.870083	188	190	185	187
0.879417	187	189	186	188
0.88875	187	189	186	188
0.8981	187	189	186	188
0.907433	188	189	186	189
0.916767	188	189	186	189
0.9261	188	189	186	189
0.935433	188	189	186	189
0.944767	188	189	186	189
0.9541	187	189	186	189
0.963433	187	188	186	189
0.972767	187	188	186	189
0.9821	188	189	186	189
0.991433	188	189	186	189
1.00077	188	189	185	189
1.0101	188	188	186	189
1.01943	188	188	186	189
1.02877	187	188	187	188
1.0381	187	188	187	188
1.04743	187	189	186	188
1.05677	187	189	186	188
1.0661	187	189	186	189
1.07543	187	188	186	188
1.08478	187	188	186	188
1.09412	187	188	186	188
1.10345	187	188	186	188
1.11278	187	188	186	188
1.12212	187	188	186	188
1.13145	187	188	187	189
1.14078	187	188	187	189
1.15012	187	188	186	189
1.15945	188	188	186	189
1.16878	188	188	186	189
1.17812	188	188	186	188
1.18745	187	188	187	188
1.19678	187	188	187	189
1.20612	187	189	187	189
1.21545	187	189	187	189
1.22478	188	188	187	189
1.23412	188	188	187	189
1.24345	188	188	187	189
1.25278	188	188	187	189
1.26212	187	188	187	189
1.27147	187	188	187	189
1.2808	187	188	188	189
1.29013	187	188	187	189
1.29947	187	187	187	189
1.3088	188	188	187	189
1.31813	187	188	187	189
1.32747	187	188	187	190
1.3368	187	188	187	190
1.34613	188	188	188	190
1.35547	188	188	187	190
1.3648	189	188	187	190
1.37413	189	188	187	189
1.38347	188	188	187	189
1.3928	188	187	187	189
1.40213	188	187	187	188
1.41147	189	188	187	189
1.4208	189	188	188	189
1.43013	189	188	188	189
1.43947	189	188	188	189
1.4488	189	188	188	189
1.45815	188	188	188	189
1.46748	188	188	188	189
1.47682	188	188	188	189
1.48615	188	188	188	189
1.49548	188	188	187	188
1.50482	189	188	188	188
1.51415	189	188	188	188
1.52348	189	188	188	189
1.53282	189	189	189	189
1.54215	189	188	189	189
1.55148	189	188	189	189
1.56082	189	188	189	189
1.57015	188	188	189	189
1.57948	188	187	188	189
1.58882	189	187	188	189
1.59815	189	188	188	189
1.60748	189	188	187	189
1.61682	189	189	187	189
1.62615	189	189	187	189
1.63548	189	189	188	189
1.64483	189	188	188	189
1.65417	188	187	188	189
1.6635	188	187	187	189
1.67283	188	187	187	188
1.68217	188	187	187	188
1.6915	188	188	188	188
1.70083	188	188	188	189
1.71017	189	188	188	189
1.7195	189	187	188	190
1.72883	189	187	188	190
1.73817	189	187	188	189
1.7475	188	187	188	189
1.75683	188	188	188	189
1.76617	189	188	188	189
1.7755	189	187	187	189
1.78483	189	187	187	189
1.79417	189	188	186	188
1.8035	188	187	186	188
1.81283	188	188	186	187
1.82217	188	187	186	187
1.83152	188	187	187	188
1.84085	188	187	187	188
1.85018	188	186	187	188
1.85952	188	186	187	189
1.86885	188	186	187	189
1.87818	188	187	187	189
1.88752	188	187	187	189
1.89685	188	187	187	189
1.90618	188	187	187	188
1.91552	189	187	187	188
1.92485	188	187	187	188
1.93418	188	187	187	188
1.94352	189	187	187	188
1.95285	189	188	187	188
1.96218	189	188	187	188
1.97152	189	187	187	187
1.98085	188	187	187	188
1.99018	188	186	187	188
1.99952	187	186	187	189
2.00885	187	186	187	188
2.0182	187	186	187	188
2.02753	187	186	187	188
2.03687	187	187	187	188
2.0462	188	187	187	188
2.05553	188	188	186	188
2.06487	188	188	186	188
2.0742	188	188	187	188
2.08353	188	188	187	188
2.09287	188	188	187	188
2.1022	188	187	187	187
2.11153	188	187	187	187
2.12087	188	187	187	187
2.1302	188	187	187	187
2.13953	188	186	186	187
2.14887	188	186	186	186
2.1582	188	186	186	186
2.16753	188	186	187	186
2.17687	187	186	187	187
2.1862	187	187	186	187
2.19553	187	187	186	187
2.20488	187	187	186	188
2.21422	188	186	186	188
2.22355	188	186	187	188
2.23288	188	186	187	188
2.24222	188	186	187	188
2.25155	188	186	187	188
2.26088	187	187	187	188
2.27022	187	186	187	187
2.27955	187	186	186	187
2.28888	187	186	187	187
2.29822	188	186	187	187
2.30755	188	186	187	186
2.31688	187	186	187	186
2.32622	187	186	186	186
2.33555	187	186	186	187
2.34488	187	186	186	187
2.35422	187	186	186	187
2.36355	187	186	187	186
2.37288	187	186	187	186
2.38222	187	186	186	186
2.39157	187	186	186	186
2.4009	188	186	186	186
2.41023	188	185	185	186
2.41957	188	186	185	185
2.4289	187	186	185	185
2.43823	187	186	185	184
2.44757	187	186	184	185
2.4569	187	187	184	185
2.46623	187	187	184	185
2.47557	187	187	185	186
2.4849	186	186	185	186
2.49423	187	186	185	186
2.50357	187	186	185	186
2.5129	187	186	185	186
2.52223	187	186	185	186
2.53157	186	186	186	186
2.5409	186	187	186	186
2.55023	186	187	186	186
2.55957	187	188	186	187
2.5689	187	189	186	188
2.57825	188	191	188	192
2.58758	190	193	189	197
2.59692	192	195	190	201
2.60625	193	196	191	203
2.61558	193	194	192	201
2.62492	193	191	192	198
2.63425	192	188	193	194
2.64358	192	186	195	191
2.65292	191	185	195	189
2.66225	191	184	195	188
2.67158	190	183	193	187
2.68092	189	183	192	186
2.69025	189	183	189	186
2.69958	188	186	188	187
2.70892	186	193	187	193
2.71825	185	202	185	201
2.72758	188	207	188	205
2.73692	192	207	192	204
2.74625	195	203	196	201
2.75558	195	196	196	194
2.76493	192	190	193	189
2.77427	185	187	186	186
2.7836	181	183	180	182
2.79293	179	179	178	179
2.80227	178	177	177	177
2.8116	178	177	177	176
2.82093	179	177	177	176
2.83027	179	178	177	177
2.8396	179	178	178	177
2.84893	179	179	178	177
2.85827	180	178	178	177
2.8676	181	178	178	177
2.87693	181	178	178	177
2.88627	183	179	179	177
2.8956	184	179	179	178
2.90493	184	180	180	178
2.91427	184	180	180	178
2.9236	183	180	180	179
2.93293	182	180	179	179
2.94227	181	181	179	179
2.95162	181	181	179	180
2.96095	181	181	179	180
2.97028	182	182	179	181
2.97962	183	183	180	181
2.98895	185	184	181	182
2.99828	186	185	182	183
3.00762	187	186	183	184
3.01695	187	187	184	185
3.02628	188	187	185	185
3.03562	189	188	185	185
3.04495	189	188	185	186
3.05428	189	189	185	186
3.06362	189	189	185	187
3.07295	189	189	186	187
3.08228	190	189	186	187
3.09162	190	189	186	187
3.10095	189	189	186	188
3.11028	189	188	186	188
3.11962	188	188	186	188
3.12895	188	188	186	188
3.1383	189	189	186	188
3.14763	189	189	186	187
3.15697	189	189	186	187
3.1663	189	190	186	187
3.17563	190	190	186	187
3.18497	190	191	186	187
3.1943	190	191	187	187
3.20363	191	191	188	188
3.21297	192	191	188	188
3.2223	192	190	188	188
3.23163	192	190	188	189
3.24097	193	191	188	190
3.2503	193	191	189	191
3.25963	194	191	190	191
3.26897	194	192	190	192
3.2783	195	193	190	191
3.28763	195	193	190	190
3.29697	195	193	190	190
3.3063	195	193	190	190
3.31563	194	193	191	191
3.32498	194	193	191	191
3.33432	194	193	192	191
3.34365	194	194	192	191
3.35298	194	194	192	191
3.36232	194	194	192	191
3.37165	194	193	192	191
3.38098	194	193	192	192
3.39032	195	192	193	191
3.39965	195	193	193	191
3.40898	195	193	193	191
3.41832	195	193	193	191
3.42765	195	194	193	191
3.43698	195	193	192	191
3.44632	196	193	192	191
3.45565	196	193	193	191
3.46498	196	193	193	191
3.47432	196	193	193	191
3.48365	197	193	193	191
3.49298	197	193	194	191
3.50232	197	193	193	191
3.51167	196	193	193	191
3.521	196	193	193	191
3.53033	196	193	193	191
3.53967	196	193	192	191
3.549	195	194	193	191
3.55833	196	194	193	191
3.56767	196	194	193	191
3.577	197	193	193	191
3.58633	197	193	193	191
3.59567	197	193	193	191
3.605	197	194	193	191
3.61433	197	194	193	191
3.62367	197	195	192	191
3.633	196	194	192	191
3.64233	196	194	192	192
3.65167	196	194	192	192
3.661	196	193	192	192
3.67033	196	194	192	191
3.67967	196	194	192	190
3.689	196	194	192	190
3.69835	196	194	192	190
3.70768	195	194	192	190
3.71702	195	193	192	190
3.72635	196	193	191	190
3.73568	196	193	191	190
3.74502	196	192	192	191
3.75435	196	192	192	191
3.76368	195	192	193	190
3.77302	194	193	192	190
3.78235	194	193	192	190
3.79168	193	192	192	190
3.80102	193	192	192	191
3.81035	193	191	191	191
3.81968	193	191	191	191
3.82902	193	191	191	190
3.83835	193	191	191	189
3.84768	193	192	191	189
3.85702	192	191	191	188
3.86635	192	191	190	188
3.87568	192	190	190	188
3.88503	192	190	189	187
3.89437	192	190	189	188
3.9037	193	190	189	188
3.91303	193	191	189	189
3.92237	193	191	189	189
3.9317	193	191	190	189
3.94103	192	191	190	189
3.95037	192	190	190	188
3.9597	192	190	191	188
3.96903	192	191	190	189
3.97837	192	191	189	189
3.9877	192	191	189	189
3.99703	191	191	190	189
4.00637	191	191	190	189
4.0157	191	191	190	188
4.02503	192	191	190	188
4.03437	192	191	190	188
4.0437	193	191	190	188
4.05303	193	191	191	188
4.06237	193	191	191	189
4.07172	192	191	191	189
4.08105	192	191	191	189
4.09038	192	191	190	189
4.09972	192	191	190	190
4.10905	192	191	191	190
4.11838	193	192	191	190
4.12772	194	192	191	190
4.13705	194	192	191	190
4.14638	194	193	191	190
4.15572	193	193	191	190
4.16505	193	193	190	190
4.17438	192	194	190	190
4.18372	192	193	190	190
4.19305	193	192	190	189
4.20238	193	192	191	189
4.21172	193	191	190	189
4.22105	193	191	190	189
4.23038	192	190	189	188
4.23972	192	191	189	188
4.24905	191	191	190	188
4.2584	192	191	190	189
4.26773	192	191	190	189
4.27707	192	191	190	189
4.2864	192	191	190	189
4.29573	192	191	190	189
4.30507	192	191	189	189
4.3144	192	191	189	189
4.32373	192	191	189	189
4.33307	192	191	189	188
4.3424	192	191	189	188
4.35173	192	191	189	188
4.36107	192	191	189	188
4.3704	191	191	188	188
4.37973	191	191	188	188
4.38907	190	190	188	188
4.3984	190	190	188	188
4.40773	189	189	187	188
4.41707	189	189	187	188
4.4264	188	189	186	188
4.43573	188	189	186	187
4.44508	187	189	186	187
4.45442	187	188	186	187
4.46375	187	188	185	187
4.47308	186	188	185	187
4.48242	186	189	185	187
4.49175	186	189	185	187
4.50108	186	189	185	187
4.51042	186	189	185	187
4.51975	186	189	185	187
4.52908	186	188	185	187
4.53842	186	188	185	187
4.54775	186	188	185	187
4.55708	186	189	185	187
4.56642	186	189	184	187
4.57575	187	189	184	187
4.58508	187	189	184	187
4.59442	187	188	184	187
4.60375	187	188	184	187
4.61308	186	188	185	187
4.62242	186	189	184	187
4.63177	186	189	184	187
4.6411	186	189	184	187
4.65043	186	188	184	187
4.65977	186	188	184	187
4.6691	186	188	184	186
4.67843	186	188	185	186
4.68777	186	188	185	186
4.6971	186	187	185	186
4.70643	186	188	184	186
4.71577	186	188	184	186
4.7251	186	189	184	186
4.73443	186	189	184	186
4.74377	186	189	184	186
4.7531	186	189	185	186
4.76243	186	189	185	186
4.77177	186	189	185	186
4.7811	186	189	185	186
4.79043	187	189	185	186
4.79977	187	188	185	186
4.8091	187	188	185	186
4.81845	187	187	184	186
4.82778	186	187	184	186
4.83712	186	186	184	186
4.84645	186	186	184	186
4.85578	186	187	184	186
4.86512	187	187	184	186
4.87445	187	188	185	186
4.88378	187	188	185	186
4.89312	188	188	185	186
4.90245	187	188	185	186
4.91178	188	188	185	186
4.92112	187	188	185	186
4.93045	188	189	186	186
4.93978	188	189	186	186
4.94912	188	189	186	186
4.95845	188	189	186	186
4.96778	188	189	186	187
4.97712	188	189	186	187
4.98645	188	188	186	187
4.99578	188	188	186	187
5.00513	188	188	186	187
5.01447	189	188	186	186
5.0238	189	188	187	187
5.03313	189	188	187	187
5.04247	190	188	187	187
5.0518	190	188	187	187
5.06113	190	188	187	187
5.07047	190	188	187	187
5.0798	189	188	187	187
5.08913	189	189	187	187
5.09847	189	188	187	187
5.1078	190	188	187	187
5.11713	190	188	187	187
5.12647	190	189	187	187
5.1358	190	189	187	187
5.14513	189	189	187	186
5.15447	189	188	187	186
5.1638	189	188	187	187
5.17313	189	188	187	187
5.18247	190	189	188	186
5.19182	190	189	188	187
5.20115	190	189	187	187
5.21048	190	189	187	187
5.21982	190	189	187	187
5.22915	190	188	187	187
5.23848	190	189	188	187
5.24782	190	189	187	186
5.25715	190	189	187	186
5.26648	190	188	187	186
5.27582	190	188	187	187
5.28515	190	188	187	187
5.29448	190	188	187	187
5.30382	191	188	187	187
5.31315	191	188	188	186
5.32248	190	188	187	186
5.33182	190	188	187	187
5.34115	190	188	188	187
5.35048	190	188	187	187
5.35982	190	189	188	187
5.36915	190	189	188	187
5.3785	190	189	188	187
5.38783	191	189	188	187
5.39717	191	189	188	187
5.4065	191	189	187	187
5.41583	191	189	187	187
5.42517	190	190	187	186
5.4345	190	189	187	186
5.44383	190	189	187	186
5.45317	191	189	188	186
5.4625	191	190	188	186
5.47183	191	190	188	186
5.48117	191	190	188	186
5.4905	191	190	188	186
5.49983	191	189	188	186
5.50917	191	189	188	187
5.5185	190	189	188	187
5.52783	190	190	188	187
5.53717	190	190	188	187
5.5465	190	190	188	187
5.55583	190	190	187	187
5.56518	191	190	188	186
5.57452	191	189	188	186
5.58385	192	189	188	186
5.59318	192	188	188	186
5.60252	192	188	188	186
5.61185	192	188	188	186
5.62118	191	189	187	186
5.63052	191	189	187	186
5.63985	191	189	187	187
5.64918	191	189	187	187
5.65852	191	188	188	187
5.66785	191	188	188	187
5.67718	192	188	188	187
5.68652	191	189	188	187
5.69585	191	189	188	187
5.70518	191	189	188	187
5.71452	190	189	187	187
5.72385	190	189	187	187
5.73318	190	189	187	187
5.74252	190	189	187	186
5.75187	191	189	187	186
5.7612	191	189	187	186
5.77053	191	189	188	186
5.77987	191	189	188	186
5.7892	191	189	188	186
5.79853	191	189	188	187
5.80787	191	189	188	187
5.8172	191	189	188	187
5.82653	191	190	188	187
5.83587	190	190	188	187
5.8452	190	190	188	186
5.85453	190	190	188	186
5.86387	190	189	188	186
5.8732	191	189	188	187
5.88253	191	189	188	187
5.89187	191	189	189	187
5.9012	191	188	188	187
5.91053	191	188	188	187
5.91987	191	188	188	186
5.9292	191	189	188	186
5.93855	192	189	187	186
5.94788	193	189	187	186
5.95722	193	189	187	187
5.96655	192	189	187	187
5.97588	191	188	187	187
5.98522	191	188	187	187
5.99455	191	188	187	187
6.00388	191	189	187	186
6.01322	191	190	187	186
6.02255	191	190	187	186
6.03188	191	189	188	187
6.04122	192	189	188	186
6.05055	192	189	188	186
6.05988	192	189	188	187
6.06922	192	189	188	187
6.07855	192	189	188	187
6.08788	192	188	188	187
6.09722	192	188	188	187
6.10655	193	189	188	187
6.11588	192	189	188	187
6.12523	192	189	187	187
6.13457	192	189	187	187
6.1439	192	189	187	187
6.15323	192	189	188	187
6.16257	192	189	189	186
6.1719	192	189	189	186
6.18123	191	189	189	186
6.19057	191	189	189	186
6.1999	191	189	188	186
6.20923	192	189	188	186
6.21857	192	189	188	186
6.2279	192	189	187	186
6.23723	192	189	187	187
6.24657	192	189	187	187
6.2559	192	189	187	187
6.26523	192	188	187	186
6.27457	191	188	187	186
6.2839	191	188	188	186
6.29323	192	188	188	186
6.30257	192	188	189	186
6.31192	192	188	189	186
6.32125	192	189	188	186
6.33058	192	189	188	186
6.33992	191	189	188	186
6.34925	191	189	188	187
6.35858	191	189	188	187
6.36792	191	189	188	186
6.37725	191	189	187	186
6.38658	191	189	187	186
6.39592	192	189	186	186
6.40525	192	189	186	186
6.41458	192	189	186	186
6.42392	192	189	187	185
6.43325	192	189	187	185
6.44258	192	189	187	185
6.45192	192	189	187	185
6.46125	192	188	188	185
6.47058	191	188	188	185
6.47992	191	188	188	186
6.48925	191	188	188	186
6.4986	191	188	188	186
6.50793	191	188	187	186
6.51727	191	189	187	186
6.5266	191	189	187	186
6.53593	190	189	187	186
6.54527	191	189	187	186
6.5546	191	188	187	186
6.56393	191	188	187	186
6.57327	191	188	188	186
6.5826	191	188	188	186
6.59193	191	188	188	186
6.60127	191	188	187	187
6.6106	191	188	187	187
6.61993	191	188	187	187
6.62927	191	188	187	186
6.6386	191	188	187	186
6.64793	191	188	187	186
6.65727	191	188	187	185
6.6666	191	187	187	185
6.67593	191	187	187	185
6.68528	191	187	187	186
6.69462	191	188	187	186
6.70395	191	188	187	186
6.71328	191	189	187	185
6.72262	191	189	187	185
6.73195	191	189	187	185
6.74128	191	189	187	185
6.75062	191	188	187	184
6.75995	191	188	187	184
6.76928	191	188	188	184
6.77862	191	188	188	185
6.78795	192	188	188	185
6.79728	191	188	188	186
6.80662	191	189	188	186
6.81595	191	188	188	186
6.82528	191	188	188	186
6.83462	191	188	187	186
6.84395	191	188	187	185
6.85328	191	188	187	185
6.86262	191	188	187	185
6.87197	191	188	187	185
6.8813	191	188	187	185
6.89063	191	187	188	185
6.89997	191	188	187	185
6.9093	190	188	187	185
6.91863	190	188	187	185
6.92797	190	188	187	185
6.9373	190	188	187	184
6.94663	190	188	187	184
6.95597	191	188	186	184
6.9653	191	188	186	184
6.97463	191	187	187	184
6.98397	191	187	187	185
6.9933	190	187	187	185
7.00263	189	187	187	186
7.01197	189	187	186	186
7.0213	189	188	186	185
7.03063	189	188	186	185
7.03997	190	188	186	185
7.0493	190	188	186	185
7.05865	190	188	186	185
7.06798	189	188	186	185
7.07732	190	187	186	185
7.08665	190	187	186	184
7.09598	190	187	186	184
7.10532	191	187	186	184
7.11465	190	187	185	184
7.12398	190	187	185	184
7.13332	189	187	185	184
7.14265	189	187	185	184
7.15198	189	186	185	184
7.16132	189	186	185	184
7.17065	189	186	185	184
7.17998	188	186	185	184
7.18932	188	186	185	184
7.19865	188	187	185	184
7.20798	188	187	185	184
7.21732	188	187	185	184
7.22665	188	187	185	183
7.23598	189	187	185	184
7.24533	189	187	185	184
7.25467	189	187	185	184
7.264	189	187	185	184
7.27333	189	187	185	184
7.28267	189	187	185	184
7.292	189	187	185	184
7.30133	189	187	185	184
7.31067	189	188	185	184
7.32	189	188	185	184
7.32933	189	188	185	184
7.33867	189	188	186	184
7.348	189	188	186	185
7.35733	189	188	186	184
7.36667	189	188	186	184
7.376	190	189	186	184
7.38533	190	189	185	184
7.39467	190	189	185	184
7.404	189	189	185	184
7.41333	189	189	185	184
7.42267	189	188	185	184
7.43202	189	188	185	184
7.44135	189	188	185	184
7.45068	188	187	184	184
7.46002	188	187	184	184
7.46935	188	187	183	184
7.47868	187	187	183	184
7.48802	187	187	183	183
7.49735	187	187	183	183
7.50668	188	187	182	183
7.51602	188	186	182	183
7.52535	188	186	182	183
7.53468	188	186	183	183
7.54402	187	186	183	183
7.55335	187	186	183	183
7.56268	187	186	183	183
7.57202	188	186	184	183
7.58135	188	187	184	184
7.59068	188	187	183	184
7.60002	188	188	183	184
7.60935	189	189	183	184
7.6187	190	191	183	183
7.62803	191	194	183	183
7.63737	193	195	183	183
7.6467	194	197	183	183
7.65603	195	198	183	183
7.66537	196	199	183	183
7.6747	197	205	183	182
7.68403	199	282	183	183
7.69337	210	730	184	183
7.7027	234	2397	184	183
7.71203	264	6218	183	183
7.72137	284	12429	183	183
7.7307	285	20484	183	183
7.74003	267	28785	183	183
7.74937	241	35495	183	183
7.7587	221	39551	183	183
7.76803	213	41077	183	183
7.77737	213	40404	183	183
7.7867	217	38360	183	183
7.79603	224	35710	183	183
7.80538	234	32792	183	183
7.81472	247	29596	183	182
7.82405	261	26488	182	182
7.83338	277	23593	182	182
7.84272	294	20793	182	183
7.85205	309	18490	182	183
7.86138	321	16636	182	183
7.87072	332	15028	183	183
7.88005	339	13603	182	183
7.88938	345	12405	182	183
7.89872	349	11266	182	183
7.90805	351	10341	182	183
7.91738	352	9493	183	183
7.92672	351	8750	183	183
7.93605	350	8087	183	183
7.94538	349	7443	182	183
7.95472	348	6871	182	182
7.96405	346	6409	183	182
7.97338	341	5999	183	183
7.98272	335	5674	183	183
7.99207	331	5371	182	183
8.0014	326	5067	182	183
8.01073	326	4782	182	183
8.02007	326	4494	182	182
8.0294	324	4170	182	182
8.03873	323	3860	182	183
8.04807	323	3544	182	183
8.0574	319	3258	182	183
8.06673	318	3050	182	183
8.07607	317	2918	182	183
8.0854	315	2833	182	183
8.09473	316	2772	182	183
8.10407	318	2696	183	183
8.1134	315	2570	183	183
8.12273	308	2431	183	184
8.13207	302	2295	183	184
8.1414	295	2194	184	184
8.15073	290	2122	184	184
8.16007	285	2076	184	185
8.1694	282	2033	184	185
8.17875	278	1991	184	187
8.18808	276	1963	184	189
8.19742	275	1944	185	191
8.20675	273	1922	206	193
8.21608	271	1888	533	195
8.22542	269	1848	2157	195
8.23475	265	1795	6385	193
8.24408	263	1755	13919	189
8.25342	262	1717	24223	185
8.26275	262	1677	35264	182
8.27208	261	1627	44973	180
8.28142	260	1573	51010	179
8.29075	257	1516	53330	178
8.30008	255	1467	52251	178
8.30942	253	1423	49293	178
8.31875	251	1373	45258	177
8.32808	250	1317	41570	177
8.33742	250	1242	38131	177
8.34675	248	1157	35046	177
8.35608	248	1067	31977	178
8.36543	287	974	29122	178
8.37477	501	874	26330	178
8.3841	1135	766	23660	178
8.39343	2345	646	21286	177
8.40277	4020	529	19210	177
8.4121	5891	430	17445	177
8.42143	7472	357	15991	178
8.43077	8507	311	14778	178
8.4401	8971	283	13673	178
8.44943	8979	266	12591	179
8.45877	8669	255	11623	179
8.4681	8237	247	10850	179
8.47743	7727	242	10149	179
8.48677	7244	240	9486	179
8.4961	6839	238	8859	180
8.50543	6448	237	8296	180
8.51477	6086	237	7710	180
8.5241	5727	236	7223	181
8.53343	5373	234	6818	181
8.54277	5055	233	6483	181
8.55212	4776	231	6161	181
8.56145	4493	228	5890	181
8.57078	4263	226	5556	181
8.58012	4046	224	5277	182
8.58945	3855	223	4989	182
8.59878	3681	223	4756	183
8.60812	3521	222	4547	183
8.61745	3347	222	4358	183
8.62678	3216	222	4165	183
8.63612	3084	221	4009	183
8.64545	2978	221	3848	183
8.65478	2870	220	3688	183
8.66412	2753	220	3531	183
8.67345	2634	220	3380	184
8.68278	2539	219	3233	184
8.69212	2457	218	3109	184
8.70145	2373	216	2998	184
8.71078	2278	215	2864	184
8.72012	2183	214	2736	184
8.72945	2097	213	2614	184
8.7388	2018	212	2508	184
8.74813	1953	211	2429	184
8.75747	1899	211	2386	183
8.7668	1848	211	2338	183
8.77613	1801	212	2289	183
8.78547	1760	212	2219	184
8.7948	1722	211	2144	184
8.80413	1679	210	2071	184
8.81347	1644	209	2019	184
8.8228	1611	210	1977	184
8.83213	1569	210	1942	184
8.84147	1525	210	1900	184
8.8508	1489	210	1864	184
8.86013	1453	209	1811	183
8.86947	1420	208	1760	184
8.8788	1383	209	1709	184
8.88813	1354	209	1662	183
8.89747	1323	209	1618	183
8.9068	1288	208	1580	183
8.91613	1256	207	1539	183
8.92548	1226	206	1507	184
8.93482	1192	206	1477	185
8.94415	1162	206	1460	185
8.95348	1142	207	1448	184
8.96282	1120	207	1430	184
8.97215	1100	208	1411	183
8.98148	1084	208	1382	183
8.99082	1064	207	1354	184
9.00015	1043	206	1322	184
9.00948	1026	205	1297	184
9.01882	1014	205	1271	184
9.02815	1000	205	1253	184
9.03748	986	206	1232	184
9.04682	963	205	1211	185
9.05615	946	204	1188	185
9.06548	925	204	1169	184
9.07482	907	203	1153	184
9.08415	890	202	1137	184
9.09348	876	203	1117	183
9.10282	863	203	1095	184
9.11217	856	204	1079	184
9.1215	851	205	1078	184
9.13083	844	205	1091	184
9.14017	831	206	1099	185
9.1495	819	206	1091	185
9.15883	808	206	1072	186
9.16817	798	206	1046	186
9.1775	789	206	1027	186
9.18683	780	206	1017	186
9.19617	769	206	1009	185
9.2055	759	205	997	185
9.21483	749	204	980	185
9.22417	735	203	963	185
9.2335	720	203	947	185
9.24283	704	203	939	185
9.25217	694	203	925	185
9.2615	690	202	910	184
9.27083	685	201	892	184
9.28017	678	200	872	183
9.2895	665	200	851	183
9.29885	647	199	834	183
9.30818	631	199	811	183
9.31752	616	198	791	183
9.32685	604	198	777	183
9.33618	597	198	763	183
9.34552	591	198	751	183
9.35485	587	198	743	182
9.36418	586	198	730	182
9.37352	582	198	717	182
9.38285	579	198	708	183
9.39218	575	198	702	183
9.40152	567	197	697	183
9.41085	561	196	695	183
9.42018	552	196	685	183
9.42952	543	196	671	183
9.43885	535	196	657	184
9.44818	527	197	647	183
9.45752	518	197	639	183
9.46685	514	196	634	182
9.47618	508	197	628	182
9.48553	504	197	619	182
9.49487	500	196	611	182
9.5042	497	196	606	182
9.51353	495	195	600	182
9.52287	493	194	591	182
9.5322	490	194	589	182
9.54153	485	195	589	182
9.55087	479	195	587	182
9.5602	472	196	580	182
9.56953	468	196	575	182
9.57887	465	195	568	182
9.5882	462	195	566	182
9.59753	459	195	565	182
9.60687	457	195	564	183
9.6162	450	195	562	183
9.62553	444	196	559	183
9.63487	439	196	555	183
9.6442	436	196	553	183
9.65353	436	196	547	183
9.66287	437	196	539	183
9.67222	434	195	533	183
9.68155	430	196	525	183
9.69088	423	195	516	183
9.70022	416	195	511	183
9.70955	410	195	505	183
9.71888	405	195	499	182
9.72822	402	194	490	182
9.73755	401	194	482	182
9.74688	401	194	477	183
9.75622	402	194	476	183
9.76555	400	194	477	183
9.77488	394	195	478	183
9.78422	388	195	473	182
9.79355	385	194	468	182
9.80288	384	194	463	182
9.81222	385	194	461	182
9.82155	385	194	460	182
9.83088	384	194	460	182
9.84022	381	195	457	182
9.84955	378	194	454	182
9.8589	373	194	450	182
9.86823	368	193	446	182
9.87757	362	193	442	182
9.8869	360	193	436	182
9.89623	359	193	429	182
9.90557	358	193	425	182
9.9149	358	193	424	182
9.92423	357	193	422	182
9.93357	357	193	420	181
9.9429	356	193	417	181
9.95223	354	194	411	181
9.96157	349	194	407	181
9.9709	345	194	405	182
9.98023	340	193	402	182
9.98957	337	193	399	182
9.9989	333	192	395	182
10.0082	331	193	391	182
10.0176	328	193	392	182
10.0269	328	193	393	182
10.0362	326	192	391	182
10.0456	325	192	388	183
10.0549	323	192	383	182
10.0642	323	192	379	182
10.0736	320	192	378	182
10.0829	320	193	377	182
10.0922	319	192	374	182
10.1016	319	192	371	182
10.1109	318	191	368	182
10.1203	316	191	367	182
10.1296	314	191	365	182
10.1389	311	191	363	182
10.1483	311	192	361	182
10.1576	310	192	359	183
10.1669	308	192	358	183
10.1762	306	192	357	183
10.1856	304	193	354	183
10.1949	302	192	350	183
10.2043	303	192	349	183
10.2136	303	192	348	183
10.2229	303	192	346	183
10.2323	301	192	344	182
10.2416	298	193	343	182
10.2509	295	192	338	182
10.2603	294	192	335	183
10.2696	292	193	332	183
10.2789	291	193	331	183
10.2883	290	193	329	183
10.2976	288	193	330	183
10.3069	286	193	329	182
10.3163	286	192	328	182
10.3256	285	192	328	183
10.3349	286	192	328	183
10.3443	286	191	326	183
10.3536	286	191	324	183
10.3629	285	191	321	183
10.3723	283	191	317	183
10.3816	281	192	314	183
10.3909	279	192	312	182
10.4003	276	191	310	182
10.4096	273	191	308	182
10.419	271	191	306	183
10.4283	270	191	304	183
10.4376	271	191	304	183
10.4469	272	192	303	183
10.4563	272	192	301	183
10.4656	270	193	299	183
10.4749	269	193	296	183
10.4843	266	192	295	183
10.4936	264	192	294	183
10.503	264	192	294	183
10.5123	264	192	293	183
10.5216	263	192	292	183
10.531	262	191	290	183
10.5403	260	191	289	183
10.5496	258	191	287	183
10.5589	257	191	284	183
10.5683	257	191	283	183
10.5776	256	191	283	183
10.5869	255	191	284	183
10.5963	254	191	285	183
10.6056	254	191	285	183
10.615	253	191	282	183
10.6243	253	191	280	183
10.6336	253	191	279	183
10.643	255	191	278	183
10.6523	258	192	277	183
10.6616	264	193	277	183
10.671	272	195	276	183
10.6803	281	198	278	184
10.6896	291	201	282	185
10.699	299	203	286	185
10.7083	303	205	290	186
10.7176	302	204	292	186
10.727	298	202	291	186
10.7363	292	200	288	186
10.7456	282	197	284	186
10.755	273	195	280	186
10.7643	264	194	276	185
10.7736	257	194	273	185
10.783	253	193	268	185
10.7923	250	193	265	184
10.8017	247	192	263	184
10.811	244	192	262	184
10.8203	242	191	261	184
10.8297	240	191	261	184
10.839	238	191	259	184
10.8483	236	191	258	184
10.8576	235	190	257	184
10.867	234	190	256	184
10.8763	234	191	256	184
10.8857	235	191	255	184
10.895	234	190	253	183
10.9043	234	190	250	183
10.9137	233	190	249	183
10.923	231	190	248	183
10.9323	231	190	247	183
10.9416	231	191	247	183
10.951	231	191	247	183
10.9603	230	191	246	183
10.9696	230	192	245	183
10.979	228	192	244	183
10.9883	228	192	242	183
10.9977	227	192	240	183
11.007	227	191	239	183
11.0163	227	191	238	183
11.0257	226	191	238	183
11.035	226	191	239	183
11.0443	226	191	239	183
11.0537	225	190	238	183
11.063	224	190	237	183
11.0723	224	190	237	183
11.0817	223	190	236	183
11.091	223	191	236	183
11.1003	222	191	236	184
11.1097	222	191	235	184
11.119	222	191	234	183
11.1283	222	191	232	184
11.1377	222	191	231	183
11.147	221	191	231	183
11.1563	220	191	231	183
11.1657	219	191	230	183
11.175	219	191	230	183
11.1844	219	190	229	183
11.1937	219	190	229	183
11.203	218	190	229	184
11.2124	217	190	229	184
11.2217	216	190	229	183
11.231	215	190	228	183
11.2403	215	190	228	183
11.2497	216	190	227	182
11.259	217	191	226	183
11.2683	217	191	224	183
11.2777	217	191	224	183
11.287	217	191	224	183
11.2964	216	191	224	184
11.3057	216	192	224	184
11.315	216	192	225	183
11.3244	216	192	226	183
11.3337	216	192	225	183
11.343	216	192	224	183
11.3524	215	191	223	183
11.3617	214	191	222	183
11.371	213	192	221	183
11.3804	212	192	221	184
11.3897	212	192	221	184
11.399	212	192	220	184
11.4084	212	192	220	184
11.4177	212	192	220	185
11.427	212	192	220	184
11.4364	211	191	219	184
11.4457	211	191	219	184
11.455	210	190	219	184
11.4644	210	190	219	184
11.4737	209	190	219	184
11.483	209	190	218	184
11.4924	209	190	216	183
11.5017	209	190	214	184
11.511	209	190	213	184
11.5204	209	190	213	183
11.5297	209	190	213	183
11.539	208	190	214	183
11.5484	208	190	214	183
11.5577	207	190	215	183
11.5671	206	189	215	184
11.5764	206	189	215	183
11.5857	206	189	214	183
11.5951	206	189	213	183
11.6044	206	189	212	183
11.6137	206	189	211	183
11.623	206	189	210	183
11.6324	206	189	211	183
11.6417	205	190	211	183
11.651	204	190	211	183
11.6604	203	190	209	183
11.6697	203	190	209	183
11.6791	203	190	208	183
11.6884	203	189	207	183
11.6977	204	189	207	182
11.7071	205	189	207	183
11.7164	204	189	207	183
11.7257	204	190	208	183
11.7351	202	189	208	183
11.7444	201	189	208	183
11.7537	201	188	207	183
11.7631	201	188	208	183
11.7724	201	188	207	183
11.7817	201	188	206	183
11.7911	202	188	205	183
11.8004	202	188	205	183
11.8097	202	188	205	182
11.8191	202	188	206	182
11.8284	201	189	206	182
11.8377	201	189	206	182
11.8471	200	189	206	182
11.8564	200	189	206	182
11.8657	199	189	206	182
11.8751	199	189	205	182
11.8844	200	189	204	183
11.8937	200	188	204	183
11.9031	200	188	203	183
11.9124	199	188	202	183
11.9217	198	188	202	183
11.9311	197	188	201	183
11.9404	197	188	201	183
11.9497	197	188	201	183
11.9591	198	188	201	183
11.9684	198	188	202	183
11.9778	198	188	202	183
11.9871	198	188	203	183
11.9964	198	188	203	183
12.0058	198	188	202	183
12.0151	198	189	201	183
12.0244	198	190	201	183
12.0337	197	189	200	183
12.0431	197	189	200	183
12.0524	197	189	200	182
12.0617	197	189	199	182
12.0711	197	189	199	182
12.0804	197	189	199	182
12.0898	197	189	198	183
12.0991	196	188	198	183
12.1084	196	188	197	182
12.1178	196	188	197	182
12.1271	196	188	197	182
12.1364	196	188	198	182
12.1458	196	189	198	182
12.1551	196	189	198	182
12.1644	195	189	197	182
12.1738	194	189	197	182
12.1831	194	188	197	182
12.1924	193	188	197	182
12.2018	194	188	197	182
12.2111	194	188	197	182
12.2204	194	188	196	182
12.2298	193	188	196	182
12.2391	193	188	196	182
12.2484	193	188	195	182
12.2578	192	188	195	182
12.2671	192	189	195	182
12.2764	193	189	194	182
12.2858	193	189	194	182
12.2951	193	189	194	182
12.3044	192	188	194	182
12.3138	192	188	194	182
12.3231	192	188	193	181
12.3324	192	188	192	181
12.3418	192	188	192	181
12.3511	192	188	192	181
12.3605	192	188	192	181
12.3698	192	187	192	181
12.3791	191	187	191	181
12.3885	191	188	191	181
12.3978	191	187	191	181
12.4071	191	187	191	181
12.4164	191	187	190	181
12.4258	191	187	189	181
12.4351	190	187	189	181
12.4444	189	187	190	181
12.4538	189	187	189	181
12.4631	189	187	189	181
12.4725	189	187	188	182
12.4818	189	187	188	182
12.4911	189	187	188	182
12.5005	189	187	188	182
12.5098	188	187	188	182
12.5191	188	187	188	182
12.5285	187	186	187	181
12.5378	187	186	187	181
12.5471	187	186	187	181
12.5565	187	185	187	181
12.5658	187	185	187	181
12.5751	186	185	186	181
12.5845	186	185	186	181
12.5938	186	185	186	181
12.6031	186	185	185	181
12.6125	185	185	184	181
12.6218	185	185	184	181
12.6311	185	185	183	181
12.6405	185	186	183	181
12.6498	184	186	184	181
12.6592	184	186	184	181
12.6685	184	186	183	181
12.6778	183	185	183	181
12.6872	184	185	183	181
12.6965	184	185	183	181
12.7058	184	185	183	181
12.7151	184	185	183	181
12.7245	183	185	183	181
12.7338	183	185	183	181
12.7431	183	185	182	181
12.7525	183	185	182	181
12.7618	183	185	182	181
12.7712	183	184	182	181
12.7805	183	184	182	181
12.7898	182	184	182	181
12.7991	182	184	182	181
12.8085	182	184	182	181
12.8178	182	184	181	181
12.8271	182	184	181	181
12.8365	182	184	180	181
12.8458	182	184	181	181
12.8552	182	184	181	181
12.8645	182	184	181	181
12.8738	182	185	181	181
12.8832	182	185	181	181
12.8925	182	185	180	181
12.9018	182	185	181	181
12.9112	182	185	181	181
12.9205	182	185	181	181
12.9298	181	185	181	181
12.9392	181	185	180	181
12.9485	181	185	180	181
12.9578	181	184	180	181
12.9672	180	184	180	181
12.9765	180	184	179	180
12.9858	181	184	179	180
12.9952	181	184	180	180
13.0045	181	185	180	180
13.0138	181	184	180	180
13.0232	180	184	180	180
13.0325	180	184	180	180
13.0419	180	184	179	180
13.0512	180	183	180	180
13.0605	180	183	180	180
13.0699	180	183	180	181
13.0792	180	183	180	180
13.0885	181	183	180	180
13.0978	180	183	180	180
13.1072	180	183	180	180
13.1165	180	184	179	180
13.1258	180	184	179	180
13.1352	180	184	179	180
13.1445	180	183	178	180
13.1539	180	183	178	180
13.1632	180	183	178	180
13.1725	180	183	179	180
13.1819	180	183	179	180
13.1912	180	183	179	180
13.2005	180	183	179	180
13.2098	180	182	179	180
13.2192	180	182	179	180
13.2285	180	182	179	180
13.2379	180	182	178	180
13.2472	180	182	178	180
13.2565	180	183	178	180
13.2659	180	182	179	180
13.2752	180	182	179	180
13.2845	180	182	179	180
13.2939	180	183	179	180
13.3032	180	183	179	180
13.3125	180	183	179	180
13.3219	180	183	179	180
13.3312	180	182	179	180
13.3405	179	182	178	180
13.3499	179	182	178	180
13.3592	179	182	178	180
13.3685	179	183	178	179
13.3779	180	183	178	179
13.3872	180	183	178	179
13.3965	180	183	178	179
13.4059	180	183	178	179
13.4152	179	183	178	180
13.4245	179	183	178	180
13.4339	179	184	178	180
13.4432	179	184	178	180
13.4526	179	183	178	180
13.4619	179	183	178	180
13.4712	179	182	178	180
13.4805	179	182	178	180
13.4899	179	182	178	179
13.4992	179	182	178	179
13.5085	179	182	178	179
13.5179	179	182	178	179
13.5272	179	182	178	179
13.5366	179	182	178	179
13.5459	179	182	178	179
13.5552	179	182	178	179
13.5646	179	182	178	179
13.5739	179	182	178	179
13.5832	179	182	178	179
13.5926	179	181	177	180
13.6019	179	181	177	179
13.6112	179	181	177	179
13.6206	179	181	177	179
13.6299	179	181	177	178
13.6392	179	181	177	178
13.6486	179	180	177	178
13.6579	179	180	177	178
13.6672	179	180	177	178
13.6766	179	180	177	178
13.6859	178	180	177	178
13.6952	178	180	177	178
13.7046	178	180	177	178
13.7139	178	180	177	178
13.7232	178	180	177	178
13.7326	178	180	177	178
13.7419	178	180	177	177
13.7512	178	180	177	178
13.7606	178	180	177	178
13.7699	178	180	177	178
13.7792	178	180	177	178
13.7886	178	180	177	178
13.7979	178	181	177	178
13.8072	178	181	177	177
13.8166	178	180	177	178
13.8259	178	180	177	178
13.8353	178	180	177	178
13.8446	178	180	177	178
13.8539	178	180	177	178
13.8633	178	180	177	178
13.8726	178	180	177	178
13.8819	178	180	177	178
13.8912	178	180	177	178
13.9006	178	180	177	177
13.9099	178	180	177	177
13.9192	178	180	177	177
13.9286	178	180	176	177
13.9379	178	180	176	177
13.9473	178	180	176	177
13.9566	178	180	176	177
13.9659	178	179	176	177
13.9753	178	179	176	177
13.9846	178	179	176	177
13.9939	178	179	176	177
14.0033	178	179	176	177
14.0126	178	179	176	177
14.0219	177	179	176	177
14.0313	177	179	176	177
14.0406	177	179	176	177
14.0499	177	179	176	177
14.0593	178	179	176	177
14.0686	178	179	176	177
14.0779	178	179	176	177
14.0873	178	179	176	177
14.0966	178	179	176	177
14.1059	177	179	176	176
14.1153	177	178	176	176
14.1246	177	178	176	176
14.1339	177	178	176	176
14.1433	177	178	176	176
14.1526	177	178	176	176
14.1619	177	178	175	176
14.1713	177	178	175	177
14.1806	177	178	175	177
14.1899	177	178	176	177
14.1993	177	178	176	176
14.2086	177	178	175	176
14.218	177	178	175	176
14.2273	177	178	175	176
14.2366	177	178	175	176
14.246	177	178	175	176
14.2553	177	179	175	176
14.2646	177	178	175	176
14.2739	177	178	175	176
14.2833	177	178	175	176
14.2926	177	178	175	176
14.3019	177	178	175	176
14.3113	177	178	175	176
14.3206	177	179	175	176
14.33	177	178	175	176
14.3393	177	178	175	176
14.3486	177	178	175	176
14.358	177	178	175	176
14.3673	177	178	175	176
14.3766	177	178	175	176
14.386	177	178	175	176
14.3953	177	178	175	176
14.4046	177	178	175	176
14.414	177	178	175	176
14.4233	177	178	175	176
14.4326	177	178	175	176
14.442	177	178	175	176
14.4513	177	178	175	176
14.4606	177	178	175	176
14.47	177	178	175	176
14.4793	177	178	175	176
14.4886	177	178	175	176
14.498	177	178	175	176
14.5073	177	178	175	176
14.5166	177	178	175	176
14.526	177	178	175	176
14.5353	177	178	175	176
14.5447	177	178	175	176
14.554	177	178	175	176
14.5633	177	178	175	176
14.5726	177	178	175	176
14.582	177	178	175	176
14.5913	177	178	176	176
14.6006	177	178	176	176
14.61	177	178	175	176
14.6193	177	178	175	176
14.6287	177	178	175	176
14.638	177	178	175	176
14.6473	177	178	175	176
14.6567	177	178	175	176
14.666	177	178	175	176
14.6753	177	178	175	176
14.6846	177	178	175	176
14.694	178	178	175	176
14.7033	178	179	175	176
14.7127	178	179	175	176
14.722	178	179	175	177
14.7313	178	179	176	177
14.7407	178	179	176	177
14.75	178	179	176	177
14.7593	178	179	176	177
14.7687	178	179	176	177
14.778	178	179	176	177
14.7873	178	179	176	176
14.7967	178	179	176	176
14.806	178	179	176	176
14.8153	178	179	176	177
14.8247	178	179	176	177
14.834	178	179	176	177
14.8433	178	179	176	176
14.8527	178	179	175	176
14.862	178	179	175	176
14.8713	179	179	175	176
14.8807	179	179	175	177
14.89	178	180	175	177
14.8994	178	180	175	177
14.9087	178	180	175	177
14.918	178	180	175	176
14.9274	178	179	175	177
14.9367	178	179	175	177
14.946	178	179	175	177
14.9553	178	179	175	177
14.9647	178	179	175	176
14.974	178	179	175	176
14.9833	178	179	175	176
14.9927	178	179	175	176

## Sheet: Figure 5c_MENK_8h
	WT RBBP9 SIM_FL	WT RBBP9 SIM_DeTyr1	RBBP9(S75A) SIM_FL	RBBP9(S75A) SIM_DeTyr1
0.0715333	199	194	196	198
0.0808667	199	195	199	198
0.0902	199	195	197	197
0.0995333	199	195	197	196
0.108867	199	195	197	196
0.1182	199	195	197	196
0.127533	199	195	197	195
0.136867	199	195	197	196
0.1462	200	194	197	195
0.155533	201	194	198	195
0.164867	203	194	197	195
0.1742	204	195	197	195
0.183533	204	196	197	195
0.192867	204	198	197	195
0.2022	204	200	198	195
0.21155	206	201	199	196
0.220883	211	200	199	196
0.230217	218	199	200	196
0.23955	224	196	200	196
0.248883	229	196	199	196
0.258217	230	196	199	196
0.26755	228	197	200	196
0.276883	224	197	201	196
0.286217	218	197	202	197
0.29555	212	197	203	197
0.304883	206	197	204	197
0.314217	202	196	203	197
0.32355	198	196	203	196
0.332883	195	195	204	196
0.342217	194	193	207	195
0.35155	194	191	211	196
0.360883	196	190	216	196
0.370217	198	188	221	196
0.37955	202	187	223	196
0.388883	206	186	223	195
0.398233	211	186	219	195
0.407567	215	185	215	195
0.4169	219	185	209	194
0.426233	223	186	204	193
0.435567	226	187	200	191
0.4449	228	188	196	190
0.454233	228	189	194	188
0.463567	228	190	193	187
0.4729	228	191	193	186
0.482233	229	191	195	185
0.491567	229	192	197	184
0.5009	230	193	200	184
0.510233	229	193	204	184
0.519567	229	194	209	184
0.5289	229	194	213	185
0.538233	229	195	218	185
0.547567	229	194	222	186
0.5569	229	194	225	186
0.566233	229	194	227	187
0.575567	228	195	228	188
0.584917	228	196	229	189
0.59425	227	197	230	189
0.603583	227	197	231	189
0.612917	227	197	230	189
0.62225	227	197	230	189
0.631583	228	197	229	190
0.640917	228	197	229	190
0.65025	228	197	229	190
0.659583	228	197	229	190
0.668917	228	198	229	190
0.67825	228	198	228	190
0.687583	229	198	227	190
0.696917	229	198	227	190
0.70625	230	199	227	190
0.715583	229	199	227	191
0.724917	228	199	228	191
0.73425	228	199	228	192
0.743583	227	199	227	192
0.752917	227	200	226	192
0.76225	228	201	226	192
0.7716	228	201	225	192
0.780933	229	201	225	192
0.790267	229	201	226	192
0.7996	228	201	227	192
0.808933	227	201	227	192
0.818267	227	201	227	193
0.8276	227	201	226	193
0.836933	227	201	226	193
0.846267	226	201	226	192
0.8556	226	201	227	192
0.864933	226	201	227	192
0.874267	227	201	226	192
0.8836	227	201	225	193
0.892933	228	201	225	193
0.902267	228	202	225	193
0.9116	228	202	226	193
0.920933	228	203	226	194
0.930267	227	203	226	194
0.9396	227	203	225	194
0.948933	226	203	225	194
0.958283	226	203	224	194
0.967617	227	203	225	194
0.97695	226	203	225	194
0.986283	226	204	225	194
0.995617	226	203	225	194
1.00495	226	203	224	195
1.01428	226	204	223	195
1.02362	226	204	224	195
1.03295	225	204	224	195
1.04228	225	205	226	195
1.05162	224	205	226	195
1.06095	224	205	226	195
1.07028	224	205	226	195
1.07962	225	205	225	195
1.08895	227	205	224	194
1.09828	227	204	223	195
1.10762	227	204	223	195
1.11695	227	205	223	196
1.12628	227	205	223	196
1.13562	226	206	224	196
1.14497	227	207	224	196
1.1543	227	207	224	196
1.16363	228	207	224	196
1.17297	228	207	223	195
1.1823	228	207	224	195
1.19163	228	207	223	195
1.20097	227	208	223	196
1.2103	227	208	224	196
1.21963	226	208	224	197
1.22897	225	207	224	196
1.2383	225	208	224	196
1.24763	226	207	224	197
1.25697	227	207	224	197
1.2663	228	207	225	198
1.27563	228	207	225	198
1.28497	228	207	225	198
1.2943	228	207	224	198
1.30363	227	206	224	198
1.31297	226	206	224	198
1.3223	226	207	224	198
1.33165	227	208	224	198
1.34098	228	208	224	198
1.35032	228	208	224	199
1.35965	228	208	225	199
1.36898	228	208	226	199
1.37832	228	208	226	198
1.38765	228	208	225	198
1.39698	228	208	225	199
1.40632	227	208	223	199
1.41565	227	208	223	200
1.42498	226	208	223	200
1.43432	226	209	223	199
1.44365	226	209	223	199
1.45298	226	209	223	199
1.46232	226	209	224	199
1.47165	227	209	223	200
1.48098	227	209	224	200
1.49032	226	209	225	200
1.49965	226	209	225	200
1.50898	226	209	224	201
1.51833	226	209	224	201
1.52767	226	209	224	201
1.537	226	209	224	201
1.54633	226	209	224	201
1.55567	226	208	224	200
1.565	227	208	223	200
1.57433	227	208	223	200
1.58367	226	209	223	200
1.593	226	209	223	200
1.60233	226	209	223	200
1.61167	226	209	223	200
1.621	227	209	223	200
1.63033	227	209	223	200
1.63967	227	210	223	200
1.649	226	210	224	200
1.65833	225	210	224	200
1.66767	225	210	224	200
1.677	225	210	224	201
1.68633	226	209	224	201
1.69567	226	209	225	201
1.70502	227	208	224	200
1.71435	227	208	224	200
1.72368	226	208	223	200
1.73302	225	208	222	199
1.74235	225	208	221	200
1.75168	225	209	221	200
1.76102	225	209	221	201
1.77035	224	209	222	201
1.77968	224	208	222	201
1.78902	224	207	222	200
1.79835	223	207	222	200
1.80768	222	206	222	200
1.81702	221	206	221	200
1.82635	221	206	221	200
1.83568	221	207	221	200
1.84502	222	207	221	200
1.85435	223	206	221	200
1.86368	223	205	221	200
1.87302	223	205	221	199
1.88235	222	205	222	199
1.8917	221	206	221	199
1.90103	220	207	221	199
1.91037	220	206	220	199
1.9197	221	206	219	199
1.92903	221	206	219	198
1.93837	221	205	219	198
1.9477	221	206	219	198
1.95703	221	206	220	198
1.96637	219	206	220	198
1.9757	219	205	220	199
1.98503	218	204	220	199
1.99437	219	204	220	199
2.0037	219	205	220	198
2.01303	220	205	220	197
2.02237	220	206	220	197
2.0317	220	205	220	198
2.04103	220	204	220	198
2.05037	219	203	220	198
2.0597	219	202	219	197
2.06903	219	202	219	197
2.07838	219	202	218	197
2.08772	219	203	218	197
2.09705	219	203	218	198
2.10638	218	204	218	198
2.11572	218	204	218	199
2.12505	217	204	217	199
2.13438	217	204	217	199
2.14372	217	204	218	198
2.15305	218	204	219	198
2.16238	218	203	219	197
2.17172	218	203	219	197
2.18105	219	203	219	196
2.19038	219	202	218	196
2.19972	219	202	218	196
2.20905	219	202	218	197
2.21838	218	202	217	197
2.22772	217	202	217	197
2.23705	217	202	216	197
2.24638	217	202	217	197
2.25572	217	202	217	197
2.26507	217	202	217	197
2.2744	217	202	217	197
2.28373	217	201	218	198
2.29307	217	202	218	198
2.3024	217	202	218	198
2.31173	216	202	218	198
2.32107	216	202	217	197
2.3304	216	202	217	196
2.33973	215	201	216	196
2.34907	215	202	216	196
2.3584	215	202	217	197
2.36773	215	202	217	197
2.37707	215	203	217	197
2.3864	215	203	217	197
2.39573	214	204	217	197
2.40507	213	204	216	197
2.4144	213	204	215	196
2.42373	212	203	214	195
2.43307	212	204	212	195
2.4424	211	203	212	194
2.45175	211	203	212	195
2.46108	211	202	212	195
2.47042	211	201	213	195
2.47975	211	200	213	196
2.48908	211	200	213	196
2.49842	211	200	213	197
2.50775	211	200	213	198
2.51708	211	200	213	198
2.52642	212	201	214	198
2.53575	211	201	214	198
2.54508	211	202	213	198
2.55442	211	203	213	196
2.56375	211	204	212	194
2.57308	208	204	209	191
2.58242	204	204	204	188
2.59175	197	203	197	184
2.60108	190	200	190	181
2.61042	185	195	185	180
2.61975	182	190	182	178
2.62908	182	185	183	178
2.63843	183	182	185	177
2.64777	186	180	188	177
2.6571	189	178	190	177
2.66643	190	178	191	177
2.67577	189	177	189	177
2.6851	187	177	186	176
2.69443	184	177	183	176
2.70377	181	177	181	177
2.7131	180	177	179	180
2.72243	179	177	178	190
2.73177	179	177	181	203
2.7411	189	177	196	212
2.75043	216	179	226	214
2.75977	250	186	261	207
2.7691	277	198	285	195
2.77843	285	209	289	185
2.78777	272	214	271	179
2.7971	246	209	244	178
2.80643	225	198	222	177
2.81577	219	187	212	177
2.82512	224	181	213	177
2.83445	237	178	221	178
2.84378	255	177	231	178
2.85312	275	177	243	179
2.86245	296	178	256	180
2.87178	320	179	271	181
2.88112	343	180	287	182
2.89045	365	181	301	184
2.89978	381	182	310	185
2.90912	386	184	310	187
2.91845	379	185	305	188
2.92778	362	187	295	189
2.93712	340	188	283	190
2.94645	319	189	271	191
2.95578	304	190	263	192
2.96512	294	191	258	193
2.97445	289	192	256	194
2.98378	287	192	258	196
2.99312	286	193	258	198
3.00245	283	195	256	199
3.0118	279	197	253	199
3.02113	275	199	249	199
3.03047	269	201	245	198
3.0398	265	203	242	198
3.04913	260	203	239	199
3.05847	255	203	237	199
3.0678	251	203	236	200
3.07713	249	202	236	200
3.08647	245	203	235	201
3.0958	242	203	233	201
3.10513	240	203	231	201
3.11447	238	203	229	201
3.1238	235	202	227	202
3.13313	233	202	226	202
3.14247	231	202	225	203
3.1518	230	203	225	203
3.16113	229	203	224	203
3.17047	229	204	225	203
3.1798	229	204	225	204
3.18913	229	205	225	205
3.19848	230	205	225	206
3.20782	231	206	226	207
3.21715	231	207	226	207
3.22648	232	208	227	207
3.23582	231	209	227	207
3.24515	230	210	227	208
3.25448	231	211	228	208
3.26382	231	211	229	208
3.27315	232	210	230	209
3.28248	232	210	230	209
3.29182	232	210	230	209
3.30115	232	210	230	209
3.31048	232	210	230	208
3.31982	233	210	230	208
3.32915	233	210	230	207
3.33848	233	211	230	208
3.34782	232	211	230	208
3.35715	232	211	230	209
3.36648	232	211	230	209
3.37582	232	210	230	210
3.38517	232	209	231	210
3.3945	231	209	232	210
3.40383	231	209	232	210
3.41317	230	209	232	211
3.4225	230	209	231	211
3.43183	230	210	231	211
3.44117	231	210	231	212
3.4505	232	211	231	212
3.45983	232	212	232	211
3.46917	232	212	232	211
3.4785	231	212	231	210
3.48783	230	212	230	210
3.49717	229	212	230	209
3.5065	228	213	229	209
3.51583	227	212	230	208
3.52517	227	211	230	208
3.5345	226	209	230	208
3.54383	226	208	230	208
3.55317	226	207	230	208
3.5625	227	207	230	208
3.57185	229	207	231	208
3.58118	230	207	231	209
3.59052	231	208	232	211
3.59985	230	208	233	213
3.60918	230	209	232	214
3.61852	229	210	232	215
3.62785	230	211	232	215
3.63718	230	212	233	216
3.64652	231	212	233	217
3.65585	231	214	235	217
3.66518	230	215	235	217
3.67452	230	215	236	218
3.68385	230	216	235	218
3.69318	230	215	235	218
3.70252	231	215	234	218
3.71185	233	214	233	217
3.72118	233	214	233	216
3.73052	233	213	233	216
3.73985	232	213	233	215
3.74918	232	213	233	214
3.75853	232	214	233	214
3.76787	232	214	232	214
3.7772	232	215	232	213
3.78653	231	214	232	212
3.79587	230	214	231	212
3.8052	229	213	231	211
3.81453	229	213	230	211
3.82387	229	213	230	210
3.8332	229	213	229	210
3.84253	228	213	229	209
3.85187	228	213	228	209
3.8612	228	212	228	208
3.87053	228	211	228	207
3.87987	229	210	228	207
3.8892	228	210	228	207
3.89853	228	209	228	208
3.90787	227	209	228	209
3.9172	227	209	229	210
3.92653	226	209	229	211
3.93587	225	209	229	211
3.94522	226	209	228	211
3.95455	227	209	228	211
3.96388	227	210	228	211
3.97322	226	211	228	211
3.98255	226	211	229	210
3.99188	226	210	230	210
4.00122	225	210	229	210
4.01055	226	210	228	210
4.01988	226	210	228	210
4.02922	226	210	228	210
4.03855	227	211	228	210
4.04788	227	211	229	210
4.05722	228	211	229	210
4.06655	228	212	228	210
4.07588	227	212	228	209
4.08522	227	212	228	209
4.09455	228	212	228	209
4.10388	228	211	228	209
4.11322	228	211	228	209
4.12255	230	210	229	209
4.1319	231	209	229	209
4.14123	232	209	231	208
4.15057	234	209	232	207
4.1599	234	209	233	207
4.16923	233	209	233	207
4.17857	233	208	233	208
4.1879	232	208	233	209
4.19723	231	208	233	210
4.20657	231	209	233	212
4.2159	230	209	233	212
4.22523	228	210	232	213
4.23457	227	210	232	213
4.2439	227	211	231	213
4.25323	226	211	230	212
4.26257	226	212	229	212
4.2719	226	212	228	211
4.28123	225	212	228	211
4.29057	225	212	228	211
4.2999	225	212	228	211
4.30923	224	212	228	211
4.31858	224	211	228	210
4.32792	224	211	228	209
4.33725	226	211	228	209
4.34658	229	210	227	210
4.35592	232	210	228	210
4.36525	235	209	228	211
4.37458	237	208	228	212
4.38392	238	207	228	212
4.39325	239	205	228	211
4.40258	240	204	227	211
4.41192	240	203	227	210
4.42125	239	203	227	210
4.43058	239	203	227	210
4.43992	237	202	226	210
4.44925	235	202	225	210
4.45858	233	202	225	210
4.46792	231	203	224	210
4.47725	229	204	225	210
4.48658	227	205	225	211
4.49592	226	205	225	212
4.50527	224	205	226	212
4.5146	223	206	227	212
4.52393	221	206	227	212
4.53327	220	207	227	212
4.5426	220	207	227	212
4.55193	220	209	226	211
4.56127	221	210	226	210
4.5706	221	211	226	210
4.57993	221	211	225	210
4.58927	220	211	225	211
4.5986	220	211	225	211
4.60793	219	210	225	211
4.61727	220	210	225	211
4.6266	220	211	225	210
4.63593	221	211	225	210
4.64527	221	212	225	211
4.6546	222	212	225	211
4.66393	221	212	225	211
4.67327	222	212	225	211
4.6826	222	213	226	210
4.69195	222	213	225	210
4.70128	223	213	224	210
4.71062	224	212	224	210
4.71995	225	211	223	209
4.72928	226	212	223	209
4.73862	225	213	223	209
4.74795	225	213	223	209
4.75728	223	213	222	208
4.76662	223	212	223	208
4.77595	222	211	224	208
4.78528	222	211	225	208
4.79462	222	211	225	208
4.80395	222	211	225	209
4.81328	222	211	226	209
4.82262	222	211	226	209
4.83195	222	212	225	209
4.84128	220	212	225	208
4.85062	220	212	224	208
4.85995	219	213	224	208
4.86928	219	212	223	209
4.87863	219	212	223	208
4.88797	220	211	223	208
4.8973	221	211	222	208
4.90663	222	210	222	209
4.91597	223	210	222	209
4.9253	223	211	222	209
4.93463	222	211	222	209
4.94397	221	211	222	209
4.9533	221	211	222	208
4.96263	221	210	221	207
4.97197	221	209	221	207
4.9813	221	208	220	206
4.99063	220	209	221	206
4.99997	219	209	222	207
5.0093	219	210	222	207
5.01863	220	210	223	208
5.02797	221	209	223	208
5.0373	221	209	223	209
5.04663	220	209	223	209
5.05597	219	210	222	209
5.06532	218	210	221	208
5.07465	219	210	221	208
5.08398	220	210	220	208
5.09332	222	209	221	208
5.10265	222	208	221	208
5.11198	222	209	221	208
5.12132	221	209	221	208
5.13065	220	210	222	208
5.13998	220	210	222	207
5.14932	220	209	222	207
5.15865	221	208	222	207
5.16798	221	209	221	207
5.17732	220	209	221	207
5.18665	219	210	220	207
5.19598	217	210	220	206
5.20532	217	210	220	206
5.21465	218	209	220	206
5.22398	219	208	220	205
5.23332	220	208	219	206
5.24265	221	208	219	206
5.252	219	209	219	206
5.26133	218	210	219	207
5.27067	217	209	219	207
5.28	216	209	218	207
5.28933	217	208	218	208
5.29867	218	208	218	208
5.308	218	208	218	207
5.31733	218	208	219	207
5.32667	217	209	220	207
5.336	216	209	220	207
5.34533	215	209	219	206
5.35467	215	208	219	207
5.364	216	208	219	207
5.37333	217	207	219	207
5.38267	217	207	219	207
5.392	217	207	218	207
5.40133	216	207	218	206
5.41067	215	207	217	206
5.42	215	207	217	206
5.42933	216	208	218	206
5.43868	216	208	218	207
5.44802	215	209	218	208
5.45735	215	209	218	208
5.46668	214	208	218	207
5.47602	215	207	218	207
5.48535	215	207	217	206
5.49468	216	207	217	206
5.50402	215	207	216	206
5.51335	215	207	215	206
5.52268	216	207	215	205
5.53202	216	207	215	206
5.54135	217	208	215	206
5.55068	217	208	216	206
5.56002	216	208	216	206
5.56935	216	208	215	206
5.57868	216	208	215	206
5.58802	216	208	215	206
5.59735	216	208	215	206
5.60668	216	207	216	206
5.61602	215	207	216	206
5.62537	214	207	217	206
5.6347	214	207	217	206
5.64403	214	207	217	206
5.65337	215	207	217	206
5.6627	215	207	217	206
5.67203	215	208	217	207
5.68137	215	209	218	208
5.6907	215	209	217	208
5.70003	215	209	217	208
5.70937	215	208	217	207
5.7187	216	208	217	207
5.72803	216	207	218	208
5.73737	215	207	218	207
5.7467	215	208	219	207
5.75603	215	208	218	206
5.76537	215	208	218	205
5.7747	216	208	217	205
5.78403	216	208	217	205
5.79337	215	208	216	204
5.8027	215	208	216	205
5.81205	215	207	216	205
5.82138	215	208	217	205
5.83072	214	207	218	205
5.84005	214	208	218	205
5.84938	214	208	219	205
5.85872	214	208	219	205
5.86805	215	208	217	206
5.87738	215	208	217	206
5.88672	215	209	217	206
5.89605	215	209	216	205
5.90538	214	208	216	204
5.91472	214	207	216	203
5.92405	214	206	216	203
5.93338	215	206	216	203
5.94272	215	206	215	203
5.95205	215	206	215	203
5.96138	215	206	214	202
5.97072	215	206	214	202
5.98005	214	206	214	202
5.98938	214	206	214	202
5.99873	213	207	213	202
6.00807	213	207	213	202
6.0174	213	207	214	202
6.02673	213	207	214	203
6.03607	214	207	213	203
6.0454	214	207	213	204
6.05473	215	207	212	204
6.06407	215	207	212	204
6.0734	215	206	212	204
6.08273	214	205	212	204
6.09207	213	206	213	204
6.1014	213	206	214	204
6.11073	214	206	216	205
6.12007	214	206	213	202
6.1294	215	206	206	197
6.13873	215	205	197	190
6.14807	214	206	189	184
6.1574	213	205	184	180
6.16673	214	205	184	181
6.17607	214	206	185	181
6.18542	214	206	185	182
6.19475	214	205	186	182
6.20408	214	205	187	183
6.21342	214	205	189	184
6.22275	214	204	190	185
6.23208	214	205	191	186
6.24142	214	205	192	187
6.25075	215	205	192	187
6.26008	215	205	192	187
6.26942	216	205	193	187
6.27875	215	205	193	188
6.28808	215	206	193	188
6.29742	215	206	193	188
6.30675	214	206	193	188
6.31608	214	205	193	188
6.32542	214	204	193	188
6.33475	213	204	194	189
6.34408	213	204	195	189
6.35342	212	204	197	190
6.36275	212	205	198	192
6.3721	212	205	200	194
6.38143	212	205	202	196
6.39077	213	205	203	196
6.4001	213	205	204	196
6.40943	214	205	204	195
6.41877	214	206	205	196
6.4281	214	206	206	196
6.43743	214	206	207	197
6.44677	215	206	208	197
6.4561	214	206	208	198
6.46543	213	205	208	197
6.47477	211	204	208	197
6.4841	211	204	207	196
6.49343	210	204	206	196
6.50277	210	204	205	196
6.5121	211	204	205	195
6.52143	211	204	204	195
6.53077	212	204	204	195
6.5401	212	203	204	196
6.54943	212	203	206	197
6.55878	212	203	208	198
6.56812	212	204	208	199
6.57745	212	204	208	199
6.58678	211	204	208	199
6.59612	210	203	208	199
6.60545	210	204	210	200
6.61478	210	204	212	201
6.62412	210	204	214	203
6.63345	211	204	216	204
6.64278	211	203	218	206
6.65212	212	203	219	206
6.66145	212	204	219	207
6.67078	212	204	220	207
6.68012	211	203	218	205
6.68945	211	203	216	203
6.69878	211	203	215	202
6.70812	211	203	213	201
6.71745	212	204	212	200
6.72678	211	203	212	200
6.73612	211	203	212	200
6.74547	211	202	211	200
6.7548	210	202	212	200
6.76413	211	202	212	201
6.77347	210	203	212	200
6.7828	210	203	212	200
6.79213	210	203	212	200
6.80147	210	203	211	200
6.8108	211	202	211	201
6.82013	211	202	210	201
6.82947	211	202	211	201
6.8388	211	201	211	200
6.84813	211	202	211	200
6.85747	210	201	210	199
6.8668	210	201	210	199
6.87613	209	201	210	198
6.88547	209	201	210	198
6.8948	209	201	209	198
6.90413	208	200	208	198
6.91347	208	201	208	197
6.9228	208	201	208	198
6.93215	209	200	208	198
6.94148	209	200	208	198
6.95082	209	200	208	198
6.96015	209	200	208	198
6.96948	209	200	207	198
6.97882	209	200	207	198
6.98815	210	200	208	199
6.99748	210	199	209	198
7.00682	210	198	209	198
7.01615	210	197	209	198
7.02548	209	197	209	197
7.03482	209	197	209	196
7.04415	208	198	209	196
7.05348	207	198	209	196
7.06282	207	198	210	196
7.07215	208	199	210	197
7.08148	208	198	209	196
7.09082	208	197	209	196
7.10015	208	197	208	196
7.10948	209	197	208	196
7.11883	208	197	209	196
7.12817	208	197	209	196
7.1375	207	197	209	196
7.14683	207	197	209	196
7.15617	207	197	209	195
7.1655	207	197	209	195
7.17483	207	197	210	196
7.18417	208	197	210	196
7.1935	208	197	210	196
7.20283	208	197	209	196
7.21217	208	196	208	196
7.2215	208	197	207	196
7.23083	207	197	207	196
7.24017	207	196	207	196
7.2495	207	196	207	195
7.25883	207	196	206	195
7.26817	207	196	207	195
7.2775	207	195	208	196
7.28683	208	195	210	196
7.29617	207	195	212	196
7.30552	208	195	210	194
7.31485	208	195	204	190
7.32418	209	195	196	186
7.33352	209	195	189	182
7.34285	208	195	185	181
7.35218	207	195	184	181
7.36152	208	195	185	181
7.37085	208	196	186	182
7.38018	208	197	186	182
7.38952	208	197	187	183
7.39885	208	196	188	184
7.40818	207	196	189	184
7.41752	207	195	189	184
7.42685	208	195	190	184
7.43618	209	196	190	184
7.44552	209	196	191	184
7.45485	209	196	191	184
7.46418	208	196	192	185
7.47352	208	195	193	185
7.48285	207	195	193	185
7.4922	208	195	193	186
7.50153	208	195	193	186
7.51087	208	196	193	186
7.5202	208	196	193	187
7.52953	208	196	193	187
7.53887	208	196	193	187
7.5482	208	195	194	188
7.55753	208	195	195	188
7.56687	209	195	197	189
7.5762	209	195	198	190
7.58553	210	195	198	190
7.59487	209	196	198	190
7.6042	209	196	198	189
7.61353	208	196	199	190
7.62287	208	196	199	190
7.6322	208	196	199	190
7.64153	208	196	199	191
7.65087	208	195	199	190
7.6602	208	195	200	190
7.66953	209	195	199	191
7.67888	209	195	199	190
7.68822	209	195	198	190
7.69755	209	195	198	190
7.70688	209	195	199	190
7.71622	209	195	200	191
7.72555	209	195	201	191
7.73488	209	194	201	192
7.74422	209	195	202	193
7.75355	209	195	203	193
7.76288	208	195	203	193
7.77222	208	195	203	193
7.78155	208	194	203	193
7.79088	208	194	202	192
7.80022	209	194	202	192
7.80955	209	195	202	193
7.81888	209	195	205	193
7.82822	210	195	206	193
7.83755	210	195	209	194
7.84688	210	194	210	194
7.85622	210	194	211	195
7.86557	210	194	212	196
7.8749	209	194	214	197
7.88423	208	194	214	197
7.89357	207	194	214	197
7.9029	207	194	213	196
7.91223	207	195	211	196
7.92157	208	194	210	195
7.9309	208	194	210	195
7.94023	207	194	209	195
7.94957	208	194	209	196
7.9589	209	194	209	196
7.96823	209	195	209	196
7.97757	210	195	208	196
7.9869	210	195	208	196
7.99623	209	195	208	195
8.00557	209	195	209	195
8.0149	209	194	209	195
8.02423	209	194	209	195
8.03357	209	194	209	195
8.0429	209	194	210	195
8.05225	209	194	210	195
8.06158	209	193	210	195
8.07092	209	193	210	194
8.08025	208	193	210	194
8.08958	209	194	210	194
8.09892	208	194	210	195
8.10825	209	195	210	195
8.11758	209	195	209	195
8.12692	209	195	208	195
8.13625	210	194	208	195
8.14558	210	194	208	194
8.15492	209	195	208	194
8.16425	209	194	208	194
8.17358	208	194	208	194
8.18292	209	194	208	194
8.19225	209	194	208	195
8.20158	210	194	208	194
8.21092	210	193	208	194
8.22025	210	193	208	194
8.22958	210	193	208	194
8.23893	210	193	209	194
8.24827	210	194	209	194
8.2576	209	194	208	194
8.26693	209	194	208	194
8.27627	209	194	208	194
8.2856	209	194	208	195
8.29493	209	195	208	195
8.30427	210	195	208	194
8.3136	210	195	209	194
8.32293	211	195	209	193
8.33227	212	195	210	193
8.3416	211	194	209	193
8.35093	211	195	209	193
8.36027	211	195	208	193
8.3696	210	195	208	193
8.37893	210	194	208	193
8.38827	210	194	208	194
8.3976	210	194	209	194
8.40693	211	195	209	194
8.41627	210	194	209	194
8.42562	210	194	209	193
8.43495	210	195	209	193
8.44428	210	195	208	193
8.45362	208	194	208	193
8.46295	208	194	208	193
8.47228	208	193	208	193
8.48162	208	194	209	193
8.49095	210	194	210	194
8.50028	210	194	210	194
8.50962	211	194	210	194
8.51895	210	193	209	195
8.52828	210	193	209	195
8.53762	210	193	209	195
8.54695	210	194	209	194
8.55628	210	194	209	194
8.56562	210	195	209	194
8.57495	210	195	208	193
8.58428	210	194	208	193
8.59362	210	195	209	193
8.60295	210	194	209	193
8.6123	210	194	210	193
8.62163	211	195	211	194
8.63097	211	195	211	194
8.6403	211	195	210	194
8.64963	210	195	210	195
8.65897	210	194	209	195
8.6683	210	194	208	194
8.67763	210	194	208	194
8.68697	211	194	208	193
8.6963	212	195	208	193
8.70563	212	195	209	193
8.71497	212	194	210	194
8.7243	211	194	210	194
8.73363	211	193	210	194
8.74297	211	193	210	194
8.7523	211	193	210	194
8.76163	211	194	209	194
8.77097	210	194	208	194
8.7803	210	194	208	194
8.78963	210	194	207	194
8.79898	210	193	208	193
8.80832	211	193	208	193
8.81765	212	193	209	193
8.82698	212	193	211	193
8.83632	212	193	212	193
8.84565	213	193	213	193
8.85498	213	193	212	193
8.86432	213	193	210	194
8.87365	214	193	210	194
8.88298	215	193	210	194
8.89232	216	193	210	194
8.90165	217	193	210	194
8.91098	217	193	210	193
8.92032	217	194	209	193
8.92965	218	194	208	193
8.93898	218	194	208	193
8.94832	218	194	209	193
8.95765	218	194	210	193
8.96698	219	194	210	193
8.97632	219	194	209	193
8.98567	219	194	209	193
8.995	219	194	209	192
9.00433	220	195	209	192
9.01367	220	195	209	192
9.023	221	195	209	193
9.03233	221	196	209	193
9.04167	220	197	210	194
9.051	220	197	210	194
9.06033	220	198	210	194
9.06967	220	197	210	194
9.079	221	197	209	194
9.08833	221	197	208	193
9.09767	222	197	207	192
9.107	221	197	207	192
9.11633	220	196	207	192
9.12567	219	196	207	192
9.135	218	195	207	192
9.14433	218	194	206	193
9.15367	218	194	205	192
9.163	218	194	205	192
9.17235	217	193	205	192
9.18168	217	193	205	192
9.19102	216	193	205	193
9.20035	216	193	206	194
9.20968	215	193	207	194
9.21902	216	193	208	195
9.22835	217	193	209	195
9.23768	217	193	209	195
9.24702	217	194	209	195
9.25635	218	194	209	195
9.26568	218	194	209	196
9.27502	219	194	209	196
9.28435	219	194	210	196
9.29368	219	194	210	197
9.30302	218	194	209	198
9.31235	218	194	209	199
9.32168	218	194	209	200
9.33102	218	194	209	202
9.34035	217	195	209	203
9.34968	216	196	209	204
9.35903	215	197	209	204
9.36837	213	199	208	204
9.3777	212	201	207	204
9.38703	210	202	205	205
9.39637	209	204	204	205
9.4057	208	205	203	204
9.41503	208	205	203	203
9.42437	209	204	202	201
9.4337	210	203	203	200
9.44303	212	202	205	198
9.45237	213	201	206	197
9.4617	213	201	207	196
9.47103	213	200	208	195
9.48037	213	199	208	194
9.4897	213	198	208	194
9.49903	214	196	209	194
9.50837	214	195	209	194
9.5177	215	195	208	194
9.52703	215	194	208	194
9.53637	215	194	208	193
9.54572	216	194	209	193
9.55505	216	193	210	193
9.56438	217	193	211	193
9.57372	218	193	211	194
9.58305	218	193	211	194
9.59238	218	194	211	194
9.60172	218	193	211	194
9.61105	217	193	210	194
9.62038	217	193	210	194
9.62972	216	194	210	194
9.63905	215	193	210	195
9.64838	214	194	210	196
9.65772	214	194	210	199
9.66705	214	194	209	203
9.67638	215	194	210	208
9.68572	215	195	210	213
9.69505	215	196	210	217
9.70438	214	199	210	219
9.71372	212	203	210	218
9.72305	212	207	210	216
9.7324	212	210	210	214
9.74173	212	212	210	211
9.75107	212	213	210	209
9.7604	212	213	210	207
9.76973	213	211	210	205
9.77907	214	210	209	203
9.7884	215	208	209	202
9.79773	215	206	209	201
9.80707	215	204	209	199
9.8164	214	203	209	198
9.82573	213	201	210	197
9.83507	214	200	210	196
9.8444	214	198	209	195
9.85373	214	198	209	195
9.86307	214	197	209	194
9.8724	213	196	209	193
9.88173	212	196	210	193
9.89107	211	195	210	192
9.9004	209	194	209	191
9.90973	208	193	208	191
9.91908	206	192	207	191
9.92842	206	191	206	191
9.93775	205	191	205	191
9.94708	205	192	205	192
9.95642	205	192	205	192
9.96575	206	192	205	192
9.97508	207	193	206	192
9.98442	208	193	207	191
9.99375	208	192	208	191
10.0031	209	193	208	191
10.0124	210	193	209	191
10.0218	211	193	210	192
10.0311	211	193	210	192
10.0404	212	193	210	192
10.0497	213	193	210	192
10.0591	213	192	210	192
10.0684	213	192	210	192
10.0777	213	192	210	192
10.0871	212	192	210	192
10.0964	212	191	211	192
10.1058	212	191	211	191
10.1151	212	191	210	191
10.1244	212	191	210	192
10.1338	212	192	210	192
10.1431	210	206	210	193
10.1524	205	285	210	193
10.1618	199	626	210	194
10.1711	192	1547	210	195
10.1804	186	3538	210	196
10.1898	184	6696	210	198
10.1991	184	10618	210	199
10.2084	186	14327	210	199
10.2178	190	16759	210	199
10.2271	194	17373	210	199
10.2364	199	16310	211	198
10.2458	204	14155	211	197
10.2551	209	11575	211	196
10.2644	212	9123	211	195
10.2738	214	6960	211	195
10.2831	215	5252	211	195
10.2925	215	3951	212	195
10.3018	215	2977	212	195
10.3111	215	2214	212	195
10.3204	215	1638	211	195
10.3298	214	1214	212	194
10.3391	214	907	211	193
10.3484	214	698	212	192
10.3578	214	549	212	192
10.3671	213	452	212	193
10.3765	213	386	211	193
10.3858	213	341	211	193
10.3951	212	311	211	193
10.4045	212	289	212	193
10.4138	213	274	212	193
10.4231	213	262	213	193
10.4324	213	252	213	193
10.4418	213	244	213	193
10.4511	213	239	212	193
10.4604	213	233	213	193
10.4698	212	229	212	193
10.4791	213	225	212	192
10.4885	214	221	212	192
10.4978	214	218	211	191
10.5071	214	216	210	191
10.5165	214	214	210	191
10.5258	213	211	209	191
10.5351	213	208	208	191
10.5445	215	206	209	191
10.5538	224	204	216	192
10.5631	284	202	266	192
10.5725	586	201	547	191
10.5818	1431	200	1413	188
10.5911	2969	200	3047	185
10.6005	5051	199	5569	182
10.6098	7328	198	8479	180
10.6191	9326	194	11144	179
10.6285	10635	191	13048	179
10.6378	11218	187	14012	179
10.6471	11110	185	13961	179
10.6565	10428	184	13299	178
10.6658	9385	183	12300	178
10.6752	8143	183	11010	179
10.6845	6816	183	9604	179
10.6938	5581	183	8153	179
10.7032	4476	183	6707	179
10.7125	3514	183	5349	180
10.7218	2737	182	4246	181
10.7311	2097	183	3336	182
10.7405	1573	184	2585	184
10.7498	1176	184	1952	185
10.7591	890	185	1447	187
10.7685	688	187	1073	189
10.7778	549	188	811	190
10.7872	453	190	639	191
10.7965	390	191	525	192
10.8058	348	192	446	193
10.8151	321	193	394	193
10.8245	302	193	355	193
10.8338	289	194	327	193
10.8431	277	194	307	193
10.8525	270	194	293	192
10.8618	265	193	284	192
10.8712	263	193	277	192
10.8805	259	192	271	192
10.8898	255	192	265	192
10.8992	251	193	259	192
10.9085	246	194	254	192
10.9178	242	194	249	192
10.9272	238	194	245	193
10.9365	234	194	242	193
10.9458	232	194	239	194
10.9552	231	194	237	194
10.9645	231	194	235	194
10.9738	231	194	233	193
10.9832	232	194	232	193
10.9925	233	193	232	193
11.0018	234	193	232	193
11.0112	234	194	233	193
11.0205	235	194	233	194
11.0298	233	194	233	193
11.0392	231	195	232	194
11.0485	229	195	230	194
11.0579	227	195	228	194
11.0672	225	195	226	194
11.0765	223	195	224	194
11.0859	222	195	224	194
11.0952	221	195	223	193
11.1045	221	195	222	193
11.1138	222	194	220	194
11.1232	221	194	219	194
11.1325	220	194	219	194
11.1418	220	194	219	194
11.1512	219	194	219	193
11.1605	219	194	219	193
11.1699	218	194	219	192
11.1792	219	194	219	192
11.1885	219	194	218	193
11.1979	218	194	217	192
11.2072	218	194	216	192
11.2165	219	194	216	192
11.2259	219	194	216	192
11.2352	219	193	216	192
11.2445	220	193	217	192
11.2539	221	193	219	192
11.2632	224	194	222	191
11.2725	227	194	225	190
11.2819	230	194	229	189
11.2912	233	193	232	188
11.3005	234	193	234	188
11.3099	233	192	235	187
11.3192	232	191	234	187
11.3285	230	190	232	188
11.3379	229	189	229	188
11.3472	227	189	227	189
11.3565	226	189	224	190
11.3659	225	190	222	190
11.3752	223	191	221	190
11.3845	221	191	219	190
11.3939	220	191	218	190
11.4032	218	191	216	190
11.4125	217	191	215	191
11.4219	217	191	214	192
11.4312	217	192	214	192
11.4405	216	193	214	193
11.4499	215	193	214	193
11.4592	215	194	214	192
11.4686	214	193	214	191
11.4779	214	192	214	191
11.4872	214	192	213	191
11.4965	214	191	214	191
11.5059	214	191	214	191
11.5152	214	191	215	192
11.5245	214	190	215	192
11.5339	213	190	215	192
11.5432	213	190	215	192
11.5526	213	191	214	192
11.5619	213	191	214	191
11.5712	213	191	213	191
11.5806	213	191	213	191
11.5899	212	192	212	190
11.5992	211	192	211	189
11.6086	209	192	209	188
11.6179	207	191	207	186
11.6272	205	191	204	185
11.6366	204	190	202	185
11.6459	203	188	201	185
11.6552	203	187	202	185
11.6646	203	186	202	186
11.6739	204	185	203	186
11.6832	205	185	204	186
11.6926	207	186	205	188
11.7019	208	186	207	189
11.7112	210	187	209	189
11.7206	212	187	210	190
11.7299	213	188	211	190
11.7392	214	189	212	190
11.7486	215	190	213	190
11.7579	214	190	213	191
11.7672	215	190	214	191
11.7766	214	191	215	191
11.7859	214	192	214	191
11.7952	214	192	214	191
11.8046	214	192	213	191
11.8139	213	192	213	190
11.8232	213	192	213	190
11.8326	213	192	213	190
11.8419	214	192	213	190
11.8513	214	192	214	190
11.8606	214	192	214	190
11.8699	214	192	213	190
11.8793	214	192	213	190
11.8886	214	192	212	191
11.8979	214	192	212	190
11.9072	214	192	212	190
11.9166	214	191	212	190
11.9259	213	191	212	190
11.9352	214	191	212	191
11.9446	213	191	212	190
11.9539	213	191	211	190
11.9633	212	191	211	190
11.9726	212	191	211	190
11.9819	212	190	211	190
11.9913	212	190	211	190
12.0006	213	191	211	190
12.0099	214	191	211	190
12.0193	214	191	211	190
12.0286	214	192	211	190
12.0379	214	191	212	190
12.0473	213	191	212	189
12.0566	212	192	213	189
12.0659	212	191	213	189
12.0753	212	191	213	190
12.0846	212	190	213	190
12.0939	213	191	213	191
12.1033	213	191	212	190
12.1126	213	191	212	190
12.1219	213	191	211	190
12.1313	213	190	210	190
12.1406	213	190	210	190
12.1499	212	190	210	190
12.1593	212	190	210	190
12.1686	212	191	211	189
12.1779	212	190	210	189
12.1873	211	190	209	189
12.1966	211	190	208	189
12.2059	211	191	207	189
12.2153	211	191	206	188
12.2246	211	191	206	188
12.234	211	191	206	188
12.2433	211	191	206	188
12.2526	210	190	206	189
12.262	210	190	206	190
12.2713	210	190	205	191
12.2806	210	190	204	191
12.2899	210	190	203	190
12.2993	210	190	202	190
12.3086	209	190	202	190
12.3179	209	190	202	189
12.3273	208	191	202	189
12.3366	207	190	203	189
12.346	207	190	202	188
12.3553	206	190	202	188
12.3646	206	190	202	188
12.374	206	190	202	188
12.3833	205	190	202	188
12.3926	205	189	202	187
12.402	205	189	202	187
12.4113	205	189	202	187
12.4206	205	188	203	187
12.43	205	188	203	187
12.4393	205	187	203	187
12.4486	205	188	202	188
12.458	205	188	202	188
12.4673	206	188	203	188
12.4766	205	189	204	188
12.486	205	189	204	188
12.4953	204	189	205	188
12.5046	204	189	205	188
12.514	204	189	204	188
12.5233	204	188	204	188
12.5327	203	188	204	188
12.542	203	188	203	188
12.5513	204	188	203	188
12.5607	204	188	203	189
12.57	204	188	203	189
12.5793	204	188	202	189
12.5886	205	188	202	189
12.598	204	188	202	188
12.6073	204	188	203	188
12.6166	204	188	203	188
12.626	204	189	204	189
12.6353	204	189	204	189
12.6447	205	189	205	188
12.654	205	188	205	188
12.6633	205	188	205	189
12.6727	205	188	204	189
12.682	205	188	204	189
12.6913	205	189	204	190
12.7006	206	189	204	190
12.71	206	189	204	190
12.7193	206	190	204	190
12.7287	205	191	204	190
12.738	205	191	204	190
12.7473	205	191	205	190
12.7567	205	191	205	190
12.766	206	191	205	189
12.7753	206	190	205	190
12.7847	206	191	205	190
12.794	206	190	205	190
12.8033	205	190	204	190
12.8127	205	190	204	190
12.822	205	190	205	190
12.8313	205	191	205	189
12.8407	205	191	205	189
12.85	204	191	205	189
12.8593	204	191	204	189
12.8687	204	191	204	189
12.878	205	191	204	189
12.8873	205	191	203	189
12.8967	205	191	203	189
12.906	205	191	204	189
12.9154	205	191	204	189
12.9247	205	191	204	189
12.934	204	191	205	188
12.9434	204	191	204	189
12.9527	204	191	204	189
12.962	204	190	204	190
12.9713	205	190	204	190
12.9807	205	190	204	191
12.99	205	190	204	191
12.9993	205	190	203	191
13.0087	205	191	203	190
13.018	204	191	203	190
13.0274	204	191	203	190
13.0367	203	192	203	190
13.046	203	192	202	191
13.0554	202	193	202	191
13.0647	202	193	203	191
13.074	202	193	203	191
13.0833	201	193	203	191
13.0927	201	193	203	192
13.102	201	193	203	192
13.1114	202	193	203	192
13.1207	202	193	202	191
13.13	202	192	202	191
13.1394	201	192	201	191
13.1487	201	192	201	192
13.158	201	192	202	192
13.1674	201	192	202	192
13.1767	202	191	202	192
13.186	202	191	203	192
13.1954	202	191	202	191
13.2047	202	191	202	191
13.214	203	192	201	191
13.2234	202	192	201	191
13.2327	203	191	200	191
13.242	203	191	200	192
13.2514	202	192	200	192
13.2607	202	192	200	192
13.27	202	193	200	191
13.2794	202	193	201	192
13.2887	202	193	201	192
13.298	202	193	201	192
13.3074	202	192	201	192
13.3167	202	192	202	192
13.3261	202	192	202	192
13.3354	202	192	201	192
13.3447	201	192	201	192
13.3541	201	192	201	192
13.3634	200	192	201	191
13.3727	200	192	201	191
13.382	201	192	202	191
13.3914	201	192	202	191
13.4007	201	192	201	191
13.4101	201	192	200	191
13.4194	201	192	199	191
13.4287	200	192	199	191
13.4381	200	192	199	191
13.4474	200	192	199	191
13.4567	200	192	200	192
13.4661	200	192	200	192
13.4754	200	192	200	192
13.4847	200	193	200	192
13.4941	200	193	199	192
13.5034	199	194	199	192
13.5127	199	194	199	192
13.5221	199	194	199	192
13.5314	199	194	198	192
13.5407	199	194	198	192
13.5501	198	194	198	192
13.5594	198	193	197	192
13.5687	197	193	198	192
13.5781	197	193	198	192
13.5874	198	193	198	192
13.5967	198	193	198	192
13.6061	198	193	198	192
13.6154	199	193	198	192
13.6247	200	192	198	192
13.6341	200	192	198	191
13.6434	199	192	198	191
13.6527	199	192	198	190
13.6621	198	192	198	190
13.6714	198	192	197	190
13.6807	198	191	197	190
13.6901	198	191	197	191
13.6994	198	191	196	191
13.7088	197	191	196	191
13.7181	197	191	196	191
13.7274	197	192	196	190
13.7368	197	191	196	190
13.7461	197	191	196	190
13.7554	197	191	196	190
13.7647	196	190	196	191
13.7741	196	190	196	191
13.7834	196	190	195	191
13.7927	195	190	195	191
13.8021	195	190	194	191
13.8114	195	190	194	191
13.8208	195	190	195	191
13.8301	196	190	195	191
13.8394	196	190	196	191
13.8488	196	191	197	191
13.8581	195	191	197	191
13.8674	195	191	196	192
13.8768	195	191	195	192
13.8861	194	191	195	192
13.8954	194	190	194	192
13.9048	194	190	194	191
13.9141	194	190	194	191
13.9234	194	191	195	191
13.9328	194	191	195	192
13.9421	194	191	194	192
13.9514	194	192	193	193
13.9608	194	192	194	193
13.9701	194	192	194	193
13.9794	194	192	195	193
13.9888	194	193	195	193
13.9981	194	193	195	192
14.0074	194	192	195	192
14.0168	193	192	195	192
14.0261	193	192	195	192
14.0355	193	192	196	193
14.0448	194	192	197	193
14.0541	194	192	196	192
14.0634	194	192	196	192
14.0728	194	192	196	192
14.0821	194	192	195	193
14.0915	194	192	195	193
14.1008	194	192	195	193
14.1101	194	192	195	193
14.1195	194	192	195	192
14.1288	195	192	195	192
14.1381	195	192	196	192
14.1474	195	192	196	192
14.1568	195	192	196	192
14.1661	195	192	196	192
14.1754	195	192	196	192
14.1848	195	192	196	192
14.1941	195	193	196	192
14.2035	195	193	197	192
14.2128	196	193	197	192
14.2221	196	194	197	192
14.2315	197	194	196	193
14.2408	197	194	196	193
14.2501	197	194	196	194
14.2595	197	194	197	194
14.2688	197	194	197	193
14.2781	197	194	197	192
14.2875	197	194	197	192
14.2968	198	194	198	192
14.3061	198	194	197	193
14.3155	198	194	197	193
14.3248	198	194	197	194
14.3341	198	194	197	194
14.3435	197	195	197	195
14.3528	197	196	197	195
14.3621	197	196	196	195
14.3715	197	197	196	195
14.3808	196	198	197	195
14.3901	196	198	197	195
14.3995	196	198	198	195
14.4088	197	198	198	195
14.4182	197	198	198	196
14.4275	197	198	198	196
14.4368	197	198	198	196
14.4461	197	198	199	196
14.4555	197	198	199	196
14.4648	196	197	200	196
14.4741	195	197	200	196
14.4835	195	197	200	196
14.4928	196	197	200	196
14.5022	196	196	199	197
14.5115	197	196	198	197
14.5208	197	196	198	196
14.5302	197	196	199	196
14.5395	197	196	199	196
14.5488	197	197	199	196
14.5581	197	198	199	196
14.5675	197	199	199	196
14.5768	198	199	199	196
14.5862	198	199	199	196
14.5955	199	198	200	196
14.6048	199	198	200	196
14.6142	199	198	200	196
14.6235	199	198	201	196
14.6328	199	198	201	196
14.6422	199	198	202	196
14.6515	200	197	202	196
14.6608	201	197	202	196
14.6702	201	197	203	196
14.6795	201	198	203	196
14.6888	201	198	203	196
14.6982	202	198	203	196
14.7075	202	197	203	195
14.7168	202	197	202	194
14.7262	203	197	201	194
14.7355	203	197	202	193
14.7448	203	196	202	193
14.7542	204	196	202	194
14.7635	205	196	203	195
14.7729	205	195	203	196
14.7822	206	195	204	196
14.7915	207	196	204	196
14.8009	209	197	205	197
14.8102	210	197	204	198
14.8195	212	198	203	199
14.8288	214	199	203	200
14.8382	216	199	202	201
14.8475	219	199	201	201
14.8568	223	200	201	202
14.8662	226	200	202	202
14.8755	230	201	202	202
14.8849	232	202	203	203
14.8942	234	203	204	203
14.9035	236	203	204	203
14.9129	238	203	204	203
14.9222	241	204	204	203
14.9315	245	204	203	203
14.9408	248	204	203	203
14.9502	251	204	203	203
14.9595	253	204	204	202
14.9689	254	204	204	202
14.9782	255	203	204	201
14.9875	256	203	203	201

## Sheet: AcMetAMC 5uM NOENZ
User: USER
Path: C:\Program Files\BMG\PHERAstar\User\Data\
Test ID: 8495									Run and NOENZ (Blank runs for each substrate concentration): two replicates (rows).
Test Name: ShanAMC Costar384 Record									aa-AMC Concentrations for "5uM" sheets ("NOENZ" and "Run"): 0, 0.2, 0.4, 0.8, 1.2, 2.0, 3.0, 4.0 (uM)										Last (9th) column is always 4.0 uM aa-AMC without enzyme (a blank run)
Date: 06-Nov-19									aa-AMC Concentrations for "200uM" sheets ("NOENZ" and "Run"): 0, 8, 16, 32, 48, 80, 120, 160 (uM)										Last (9th) column is always 160 uM aa-AMC without enzyme (a blank run)
Time: 4:15:22 PM									Concentrations for "200uM Std" standard curves:
ID1: AB044 AcMetAMC 5uM Record Run 1 NOENZ												AMC (Columns): 0, 0.08, 0.16, 0.32, 0.48, 0.8, 1.2, 1.6 (uM)
Fluorescence (FI)												aa-AMC (Rows): 0, 8, 16, 32, 48, 80, 120, 160 (uM)
Cycle 1 (0 s)
	1. Raw Data (350/450)
	1	2	3	4	5	6	7	8	9	10	11	12	13	14	15	16	17	18	19	20	21	22	23	24
A
B
C
D
E															68926	74230	75039	78756	82033	92535	106483	116550	117328
F															68987	71488	73780	80657	81989	92807	107043	121673	119367
G
H
I
J
K
L
M
N
O
P
	2. Blank corrected based on Raw Data (350/450)
	1	2	3	4	5	6	7	8	9	10	11	12	13	14	15	16	17	18	19	20	21	22	23	24		Average of all blanks used
A
B
C
D
E															-49422	-44118	-43309	-39592	-36315	-25813	-11865	-1798
F															-49361	-46860	-44568	-37691	-36359	-25541	-11305	3326
G
H
I
J
K
L
M
N
O
P
	3. Average over replicates based on Blank corrected (350/450)
	1	2	3	4	5	6	7	8	9	10	11	12	13	14	15	16	17	18	19	20	21	22	23	24
A
B
C
D
E															-49391	-45489	-43938	-38641	-36337	-25677	-11585	764
F															-49391	-45489	-43938	-38641	-36337	-25677	-11585	764
G
H
I
J
K
L
M
N
O
P
Cycle 2 (20 s)
	1. Raw Data (350/450)
	1	2	3	4	5	6	7	8	9	10	11	12	13	14	15	16	17	18	19	20	21	22	23	24
A
B
C
D
E															68247	73204	74517	78460	82521	92103	107262	116125	116587
F															69830	71684	74588	81066	81743	92975	107057	121737	119502
G
H
I
J
K
L
M
N
O
P
	2. Blank corrected based on Raw Data (350/450)
	1	2	3	4	5	6	7	8	9	10	11	12	13	14	15	16	17	18	19	20	21	22	23	24		Average of all blanks used
A
B
C
D
E															-49798	-44841	-43528	-39585	-35524	-25942	-10783	-1920
F															-48215	-46361	-43457	-36979	-36302	-25070	-10988	3693
G
H
I
J
K
L
M
N
O
P
	3. Average over replicates based on Blank corrected (350/450)
	1	2	3	4	5	6	7	8	9	10	11	12	13	14	15	16	17	18	19	20	21	22	23	24
A
B
C
D
E															-49006	-45601	-43492	-38282	-35913	-25506	-10885	887
F															-49006	-45601	-43492	-38282	-35913	-25506	-10885	887
G
H
I
J
K
L
M
N
O
P
Cycle 3 (40 s)
	1. Raw Data (350/450)
	1	2	3	4	5	6	7	8	9	10	11	12	13	14	15	16	17	18	19	20	21	22	23	24
A
B
C
D
E															68978	73796	74498	79285	81914	92727	107322	117077	116978
F															69701	72370	73593	80451	82055	92191	106625	122097	118866
G
H
I
J
K
L
M
N
O
P
	2. Blank corrected based on Raw Data (350/450)
	1	2	3	4	5	6	7	8	9	10	11	12	13	14	15	16	17	18	19	20	21	22	23	24		Average of all blanks used
A
B
C
D
E															-48944	-44126	-43424	-38637	-36008	-25195	-10600	-845
F															-48221	-45552	-44329	-37471	-35867	-25731	-11297	4175
G
H
I
J
K
L
M
N
O
P
	3. Average over replicates based on Blank corrected (350/450)
	1	2	3	4	5	6	7	8	9	10	11	12	13	14	15	16	17	18	19	20	21	22	23	24
A
B
C
D
E															-48583	-44839	-43877	-38054	-35938	-25463	-10949	1665
F															-48583	-44839	-43877	-38054	-35938	-25463	-10949	1665
G
H
I
J
K
L
M
N
O
P
Cycle 4 (60 s)
	1. Raw Data (350/450)
	1	2	3	4	5	6	7	8	9	10	11	12	13	14	15	16	17	18	19	20	21	22	23	24
A
B
C
D
E															68991	74300	75717	79203	82927	94081	107481	117084	117627
F															69601	71783	74657	81538	82943	93783	107028	121350	120126
G
H
I
J
K
L
M
N
O
P
	2. Blank corrected based on Raw Data (350/450)
	1	2	3	4	5	6	7	8	9	10	11	12	13	14	15	16	17	18	19	20	21	22	23	24		Average of all blanks used
A
B
C
D
E															-49886	-44577	-43160	-39674	-35950	-24796	-11396	-1793
F															-49276	-47094	-44220	-37339	-35934	-25094	-11849	2474
G
H
I
J
K
L
M
N
O
P
	3. Average over replicates based on Blank corrected (350/450)
	1	2	3	4	5	6	7	8	9	10	11	12	13	14	15	16	17	18	19	20	21	22	23	24
A
B
C
D
E															-49581	-45835	-43690	-38506	-35942	-24945	-11622	341
F															-49581	-45835	-43690	-38506	-35942	-24945	-11622	341
G
H
I
J
K
L
M
N
O
P
Cycle 5 (80 s)
	1. Raw Data (350/450)
	1	2	3	4	5	6	7	8	9	10	11	12	13	14	15	16	17	18	19	20	21	22	23	24
A
B
C
D
E															68996	74552	75659	79960	82266	93648	106457	116859	116976
F															69355	72416	74695	81516	82341	93642	108019	121795	118372
G
H
I
J
K
L
M
N
O
P
	2. Blank corrected based on Raw Data (350/450)
	1	2	3	4	5	6	7	8	9	10	11	12	13	14	15	16	17	18	19	20	21	22	23	24		Average of all blanks used
A
B
C
D
E															-48678	-43122	-42015	-37714	-35408	-24026	-11217	-815
F															-48319	-45258	-42979	-36158	-35333	-24032	-9655	4121
G
H
I
J
K
L
M
N
O
P
	3. Average over replicates based on Blank corrected (350/450)
	1	2	3	4	5	6	7	8	9	10	11	12	13	14	15	16	17	18	19	20	21	22	23	24
A
B
C
D
E															-48499	-44190	-42497	-36936	-35371	-24029	-10436	1653
F															-48499	-44190	-42497	-36936	-35371	-24029	-10436	1653
G
H
I
J
K
L
M
N
O
P
Cycle 6 (100 s)
	1. Raw Data (350/450)
	1	2	3	4	5	6	7	8	9	10	11	12	13	14	15	16	17	18	19	20	21	22	23	24
A
B
C
D
E															69049	74327	75483	79260	83243	92700	106771	116719	116702
F															70058	72071	74902	81415	83169	93442	107948	120711	118757
G
H
I
J
K
L
M
N
O
P
	2. Blank corrected based on Raw Data (350/450)
	1	2	3	4	5	6	7	8	9	10	11	12	13	14	15	16	17	18	19	20	21	22	23	24		Average of all blanks used
A
B
C
D
E															-48681	-43403	-42247	-38470	-34487	-25030	-10959	-1011
F															-47672	-45659	-42828	-36315	-34561	-24288	-9782	2982
G
H
I
J
K
L
M
N
O
P
	3. Average over replicates based on Blank corrected (350/450)
	1	2	3	4	5	6	7	8	9	10	11	12	13	14	15	16	17	18	19	20	21	22	23	24
A
B
C
D
E															-48176	-44531	-42537	-37392	-34524	-24659	-10370	986
F															-48176	-44531	-42537	-37392	-34524	-24659	-10370	986
G
H
I
J
K
L
M
N
O
P
Cycle 7 (120 s)
	1. Raw Data (350/450)
	1	2	3	4	5	6	7	8	9	10	11	12	13	14	15	16	17	18	19	20	21	22	23	24
A
B
C
D
E															69030	74494	75374	79514	82776	92904	106849	116805	117205
F															69558	72122	74881	81520	83136	93284	106842	121712	118640
G
H
I
J
K
L
M
N
O
P
	2. Blank corrected based on Raw Data (350/450)
	1	2	3	4	5	6	7	8	9	10	11	12	13	14	15	16	17	18	19	20	21	22	23	24		Average of all blanks used
A
B
C
D
E															-48893	-43429	-42549	-38409	-35147	-25019	-11074	-1118
F															-48365	-45801	-43042	-36403	-34787	-24639	-11081	3790
G
H
I
J
K
L
M
N
O
P
	3. Average over replicates based on Blank corrected (350/450)
	1	2	3	4	5	6	7	8	9	10	11	12	13	14	15	16	17	18	19	20	21	22	23	24
A
B
C
D
E															-48629	-44615	-42795	-37406	-34967	-24829	-11077	1336
F															-48629	-44615	-42795	-37406	-34967	-24829	-11077	1336
G
H
I
J
K
L
M
N
O
P
Cycle 8 (140 s)
	1. Raw Data (350/450)
	1	2	3	4	5	6	7	8	9	10	11	12	13	14	15	16	17	18	19	20	21	22	23	24
A
B
C
D
E															69649	73999	75798	79679	82330	93061	106626	116873	117082
F															69954	71540	75002	81262	82977	93145	107603	121356	118257
G
H
I
J
K
L
M
N
O
P
	2. Blank corrected based on Raw Data (350/450)
	1	2	3	4	5	6	7	8	9	10	11	12	13	14	15	16	17	18	19	20	21	22	23	24		Average of all blanks used
A
B
C
D
E															-48021	-43671	-41872	-37991	-35340	-24609	-11044	-797
F															-47716	-46130	-42668	-36408	-34693	-24525	-10067	3687
G
H
I
J
K
L
M
N
O
P
	3. Average over replicates based on Blank corrected (350/450)
	1	2	3	4	5	6	7	8	9	10	11	12	13	14	15	16	17	18	19	20	21	22	23	24
A
B
C
D
E															-47868	-44900	-42270	-37199	-35016	-24567	-10555	1445
F															-47868	-44900	-42270	-37199	-35016	-24567	-10555	1445
G
H
I
J
K
L
M
N
O
P
Cycle 9 (160 s)
	1. Raw Data (350/450)
	1	2	3	4	5	6	7	8	9	10	11	12	13	14	15	16	17	18	19	20	21	22	23	24
A
B
C
D
E															69458	74843	75289	79084	82382	93044	106366	116065	116556
F															70459	72235	74620	81316	82517	93105	106284	120869	118524
G
H
I
J
K
L
M
N
O
P
	2. Blank corrected based on Raw Data (350/450)
	1	2	3	4	5	6	7	8	9	10	11	12	13	14	15	16	17	18	19	20	21	22	23	24		Average of all blanks used
A
B
C
D
E															-48082	-42697	-42251	-38456	-35158	-24496	-11174	-1475
F															-47081	-45305	-42920	-36224	-35023	-24435	-11256	3329
G
H
I
J
K
L
M
N
O
P
	3. Average over replicates based on Blank corrected (350/450)
	1	2	3	4	5	6	7	8	9	10	11	12	13	14	15	16	17	18	19	20	21	22	23	24
A
B
C
D
E															-47582	-44001	-42586	-37340	-35091	-24466	-11215	927
F															-47582	-44001	-42586	-37340	-35091	-24466	-11215	927
G
H
I
J
K
L
M
N
O
P
Cycle 10 (180 s)
	1. Raw Data (350/450)
	1	2	3	4	5	6	7	8	9	10	11	12	13	14	15	16	17	18	19	20	21	22	23	24
A
B
C
D
E															69180	74318	75483	79662	82358	93222	105782	116103	116191
F															70151	72166	74530	80848	82482	92748	106639	120334	118116
G
H
I
J
K
L
M
N
O
P
	2. Blank corrected based on Raw Data (350/450)
	1	2	3	4	5	6	7	8	9	10	11	12	13	14	15	16	17	18	19	20	21	22	23	24		Average of all blanks used
A
B
C
D
E															-47974	-42836	-41671	-37492	-34796	-23932	-11372	-1051
F															-47003	-44988	-42624	-36306	-34672	-24406	-10515	3181
G
H
I
J
K
L
M
N
O
P
	3. Average over replicates based on Blank corrected (350/450)
	1	2	3	4	5	6	7	8	9	10	11	12	13	14	15	16	17	18	19	20	21	22	23	24
A
B
C
D
E															-47488	-43912	-42147	-36899	-34734	-24169	-10943	1065
F															-47488	-43912	-42147	-36899	-34734	-24169	-10943	1065
G
H
I
J
K
L
M
N
O
P
Cycle 11 (200 s)
	1. Raw Data (350/450)
	1	2	3	4	5	6	7	8	9	10	11	12	13	14	15	16	17	18	19	20	21	22	23	24
A
B
C
D
E															69458	74491	75264	78744	82402	93142	106278	116283	116627
F															69490	72506	74341	81242	82291	92611	105958	120640	117556
G
H
I
J
K
L
M
N
O
P
	2. Blank corrected based on Raw Data (350/450)
	1	2	3	4	5	6	7	8	9	10	11	12	13	14	15	16	17	18	19	20	21	22	23	24		Average of all blanks used
A
B
C
D
E															-47634	-42601	-41828	-38348	-34690	-23950	-10814	-809
F															-47602	-44586	-42751	-35850	-34801	-24481	-11134	3549
G
H
I
J
K
L
M
N
O
P
	3. Average over replicates based on Blank corrected (350/450)
	1	2	3	4	5	6	7	8	9	10	11	12	13	14	15	16	17	18	19	20	21	22	23	24
A
B
C
D
E															-47618	-43593	-42289	-37099	-34745	-24215	-10974	1370
F															-47618	-43593	-42289	-37099	-34745	-24215	-10974	1370
G
H
I
J
K
L
M
N
O
P
Cycle 12 (220 s)
	1. Raw Data (350/450)
	1	2	3	4	5	6	7	8	9	10	11	12	13	14	15	16	17	18	19	20	21	22	23	24
A
B
C
D
E															69136	74760	75431	79571	82498	92879	106068	116229	116205
F															69915	71516	74281	81095	82836	92592	105669	120186	116508
G
H
I
J
K
L
M
N
O
P
	2. Blank corrected based on Raw Data (350/450)
	1	2	3	4	5	6	7	8	9	10	11	12	13	14	15	16	17	18	19	20	21	22	23	24		Average of all blanks used
A
B
C
D
E															-47221	-41597	-40926	-36786	-33859	-23478	-10289	-128
F															-46442	-44841	-42076	-35262	-33521	-23765	-10688	3830
G
H
I
J
K
L
M
N
O
P
	3. Average over replicates based on Blank corrected (350/450)
	1	2	3	4	5	6	7	8	9	10	11	12	13	14	15	16	17	18	19	20	21	22	23	24
A
B
C
D
E															-46831	-43219	-41501	-36024	-33690	-23621	-10488	1851
F															-46831	-43219	-41501	-36024	-33690	-23621	-10488	1851
G
H
I
J
K
L
M
N
O
P
Cycle 13 (240 s)
	1. Raw Data (350/450)
	1	2	3	4	5	6	7	8	9	10	11	12	13	14	15	16	17	18	19	20	21	22	23	24
A
B
C
D
E															69028	74193	75615	79522	82256	92303	106472	115383	115752
F															69494	72476	74599	80920	82617	92255	105795	119787	117446
G
H
I
J
K
L
M
N
O
P
	2. Blank corrected based on Raw Data (350/450)
	1	2	3	4	5	6	7	8	9	10	11	12	13	14	15	16	17	18	19	20	21	22	23	24		Average of all blanks used
A
B
C
D
E															-47571	-42406	-40984	-37077	-34343	-24296	-10127	-1216
F															-47105	-44123	-42000	-35679	-33982	-24344	-10804	3188
G
H
I
J
K
L
M
N
O
P
	3. Average over replicates based on Blank corrected (350/450)
	1	2	3	4	5	6	7	8	9	10	11	12	13	14	15	16	17	18	19	20	21	22	23	24
A
B
C
D
E															-47338	-43265	-41492	-36378	-34163	-24320	-10466	986
F															-47338	-43265	-41492	-36378	-34163	-24320	-10466	986
G
H
I
J
K
L
M
N
O
P
Cycle 14 (260 s)
	1. Raw Data (350/450)
	1	2	3	4	5	6	7	8	9	10	11	12	13	14	15	16	17	18	19	20	21	22	23	24
A
B
C
D
E															69267	74141	75434	79126	82319	92777	106290	115763	115278
F															69611	72544	74636	80864	82393	92642	105810	120432	117212
G
H
I
J
K
L
M
N
O
P
	2. Blank corrected based on Raw Data (350/450)
	1	2	3	4	5	6	7	8	9	10	11	12	13	14	15	16	17	18	19	20	21	22	23	24		Average of all blanks used
A
B
C
D
E															-46978	-42104	-40811	-37119	-33926	-23468	-9955	-482
F															-46634	-43701	-41609	-35381	-33852	-23603	-10435	4187
G
H
I
J
K
L
M
N
O
P
	3. Average over replicates based on Blank corrected (350/450)
	1	2	3	4	5	6	7	8	9	10	11	12	13	14	15	16	17	18	19	20	21	22	23	24
A
B
C
D
E															-46806	-42903	-41210	-36250	-33889	-23536	-10195	1853
F															-46806	-42903	-41210	-36250	-33889	-23536	-10195	1853
G
H
I
J
K
L
M
N
O
P
Cycle 15 (280 s)
	1. Raw Data (350/450)
	1	2	3	4	5	6	7	8	9	10	11	12	13	14	15	16	17	18	19	20	21	22	23	24
A
B
C
D
E															69076	74487	75483	79080	82351	92657	104942	115911	115432
F															69614	72352	75204	81279	82398	92521	106391	120532	117034
G
H
I
J
K
L
M
N
O
P
	2. Blank corrected based on Raw Data (350/450)
	1	2	3	4	5	6	7	8	9	10	11	12	13	14	15	16	17	18	19	20	21	22	23	24		Average of all blanks used
A
B
C
D
E															-47157	-41746	-40750	-37153	-33882	-23576	-11291	-322
F															-46619	-43881	-41029	-34954	-33835	-23712	-9842	4299
G
H
I
J
K
L
M
N
O
P
	3. Average over replicates based on Blank corrected (350/450)
	1	2	3	4	5	6	7	8	9	10	11	12	13	14	15	16	17	18	19	20	21	22	23	24
A
B
C
D
E															-46888	-42814	-40890	-36054	-33859	-23644	-10567	1989
F															-46888	-42814	-40890	-36054	-33859	-23644	-10567	1989
G
H
I
J
K
L
M
N
O
P
Cycle 16 (300 s)
	1. Raw Data (350/450)
	1	2	3	4	5	6	7	8	9	10	11	12	13	14	15	16	17	18	19	20	21	22	23	24
A
B
C
D
E															68909	74057	76127	78833	82285	91703	105125	115760	115884
F															69580	72241	75004	81250	82898	92383	104926	119521	117002
G
H
I
J
K
L
M
N
O
P
	2. Blank corrected based on Raw Data (350/450)
	1	2	3	4	5	6	7	8	9	10	11	12	13	14	15	16	17	18	19	20	21	22	23	24		Average of all blanks used
A
B
C
D
E															-47534	-42386	-40316	-37610	-34158	-24740	-11318	-683
F															-46863	-44202	-41439	-35193	-33545	-24060	-11517	3078
G
H
I
J
K
L
M
N
O
P
	3. Average over replicates based on Blank corrected (350/450)
	1	2	3	4	5	6	7	8	9	10	11	12	13	14	15	16	17	18	19	20	21	22	23	24
A
B
C
D
E															-47199	-43294	-40878	-36402	-33852	-24400	-11418	1198
F															-47199	-43294	-40878	-36402	-33852	-24400	-11418	1198
G
H
I
J
K
L
M
N
O
P

## Sheet: AcMetAMC 5uM Run
User: USER
Path: C:\Program Files\BMG\PHERAstar\User\Data\
Test ID: 8493
Test Name: ShanAMC Costar384 Record
Date: 06-Nov-19
Time: 3:58:36 PM
ID1: AB044 AcMetAMC 5uM Record Run 1
Fluorescence (FI)
Cycle 1 (0 min)
	1. Raw Data (350/450)
	1	2	3	4	5	6	7	8	9	10	11	12	13	14	15	16	17	18	19	20	21	22	23	24
A
B
C
D
E															58164	60980	61226	65778	70816	76635	91520	105264	115085
F															59063	66088	61478	84449	70725	84650	95734	106865	114056
G
H
I
J
K
L
M
N
O
P
	2. Blank corrected based on Raw Data (350/450)
	1	2	3	4	5	6	7	8	9	10	11	12	13	14	15	16	17	18	19	20	21	22	23	24		Average of all blanks used
A
B
C
D
E															-56407	-53591	-53345	-48793	-43755	-37936	-23051	-9307
F															-55508	-48483	-53093	-30122	-43846	-29921	-18837	-7706
G
H
I
J
K
L
M
N
O
P
	3. Average over replicates based on Blank corrected (350/450)
	1	2	3	4	5	6	7	8	9	10	11	12	13	14	15	16	17	18	19	20	21	22	23	24
A
B
C
D
E															-55957	-51037	-53219	-39457	-43800	-33928	-20944	-8506
F															-55957	-51037	-53219	-39457	-43800	-33928	-20944	-8506
G
H
I
J
K
L
M
N
O
P
Cycle 2 (0 min 20 s)
	1. Raw Data (350/450)
	1	2	3	4	5	6	7	8	9	10	11	12	13	14	15	16	17	18	19	20	21	22	23	24
A
B
C
D
E															57848	60927	61146	65583	71335	76942	91144	104993	115855
F															59193	65939	61112	83450	70553	84224	95580	107311	114003
G
H
I
J
K
L
M
N
O
P
	2. Blank corrected based on Raw Data (350/450)
	1	2	3	4	5	6	7	8	9	10	11	12	13	14	15	16	17	18	19	20	21	22	23	24		Average of all blanks used
A
B
C
D
E															-57081	-54002	-53783	-49346	-43594	-37987	-23785	-9936
F															-55736	-48990	-53817	-31479	-44376	-30705	-19349	-7618
G
H
I
J
K
L
M
N
O
P
	3. Average over replicates based on Blank corrected (350/450)
	1	2	3	4	5	6	7	8	9	10	11	12	13	14	15	16	17	18	19	20	21	22	23	24
A
B
C
D
E															-56409	-51496	-53800	-40413	-43985	-34346	-21567	-8777
F															-56409	-51496	-53800	-40413	-43985	-34346	-21567	-8777
G
H
I
J
K
L
M
N
O
P
Cycle 3 (0 min 40 s)
	1. Raw Data (350/450)
	1	2	3	4	5	6	7	8	9	10	11	12	13	14	15	16	17	18	19	20	21	22	23	24
A
B
C
D
E															58774	60689	61961	65759	70977	76919	91267	105429	114932
F															59277	66948	61634	83955	70289	84201	95757	107003	113592
G
H
I
J
K
L
M
N
O
P
	2. Blank corrected based on Raw Data (350/450)
	1	2	3	4	5	6	7	8	9	10	11	12	13	14	15	16	17	18	19	20	21	22	23	24		Average of all blanks used
A
B
C
D
E															-55488	-53573	-52301	-48503	-43285	-37343	-22995	-8833
F															-54985	-47314	-52628	-30307	-43973	-30061	-18505	-7259
G
H
I
J
K
L
M
N
O
P
	3. Average over replicates based on Blank corrected (350/450)
	1	2	3	4	5	6	7	8	9	10	11	12	13	14	15	16	17	18	19	20	21	22	23	24
A
B
C
D
E															-55237	-50444	-52465	-39405	-43629	-33702	-20750	-8046
F															-55237	-50444	-52465	-39405	-43629	-33702	-20750	-8046
G
H
I
J
K
L
M
N
O
P
Cycle 4 (1 min)
	1. Raw Data (350/450)
	1	2	3	4	5	6	7	8	9	10	11	12	13	14	15	16	17	18	19	20	21	22	23	24
A
B
C
D
E															58740	61069	61966	65573	70871	77065	91402	104406	114562
F															58990	65903	62207	84601	70949	84345	94511	106994	112569
G
H
I
J
K
L
M
N
O
P
	2. Blank corrected based on Raw Data (350/450)
	1	2	3	4	5	6	7	8	9	10	11	12	13	14	15	16	17	18	19	20	21	22	23	24		Average of all blanks used
A
B
C
D
E															-54826	-52497	-51600	-47993	-42695	-36501	-22164	-9160
F															-54576	-47663	-51359	-28965	-42617	-29221	-19055	-6572
G
H
I
J
K
L
M
N
O
P
	3. Average over replicates based on Blank corrected (350/450)
	1	2	3	4	5	6	7	8	9	10	11	12	13	14	15	16	17	18	19	20	21	22	23	24
A
B
C
D
E															-54701	-50080	-51479	-38479	-42656	-32861	-20609	-7866
F															-54701	-50080	-51479	-38479	-42656	-32861	-20609	-7866
G
H
I
J
K
L
M
N
O
P
Cycle 5 (1 min 20 s)
	1. Raw Data (350/450)
	1	2	3	4	5	6	7	8	9	10	11	12	13	14	15	16	17	18	19	20	21	22	23	24
A
B
C
D
E															58844	61012	62161	66066	70794	77091	91073	104746	114891
F															58945	65987	61496	84396	70701	84529	95308	106333	112667
G
H
I
J
K
L
M
N
O
P
	2. Blank corrected based on Raw Data (350/450)
	1	2	3	4	5	6	7	8	9	10	11	12	13	14	15	16	17	18	19	20	21	22	23	24		Average of all blanks used
A
B
C
D
E															-54935	-52767	-51618	-47713	-42985	-36688	-22706	-9033
F															-54834	-47792	-52283	-29383	-43078	-29250	-18471	-7446
G
H
I
J
K
L
M
N
O
P
	3. Average over replicates based on Blank corrected (350/450)
	1	2	3	4	5	6	7	8	9	10	11	12	13	14	15	16	17	18	19	20	21	22	23	24
A
B
C
D
E															-54885	-50280	-51951	-38548	-43032	-32969	-20589	-8240
F															-54885	-50280	-51951	-38548	-43032	-32969	-20589	-8240
G
H
I
J
K
L
M
N
O
P
Cycle 6 (1 min 40 s)
	1. Raw Data (350/450)
	1	2	3	4	5	6	7	8	9	10	11	12	13	14	15	16	17	18	19	20	21	22	23	24
A
B
C
D
E															58592	60583	61420	66018	71653	76691	90786	104685	114137
F															59153	66264	61552	84540	71032	84425	95893	106855	112690
G
H
I
J
K
L
M
N
O
P
	2. Blank corrected based on Raw Data (350/450)
	1	2	3	4	5	6	7	8	9	10	11	12	13	14	15	16	17	18	19	20	21	22	23	24		Average of all blanks used
A
B
C
D
E															-54822	-52831	-51994	-47396	-41761	-36723	-22628	-8729
F															-54261	-47150	-51862	-28874	-42382	-28989	-17521	-6559
G
H
I
J
K
L
M
N
O
P
	3. Average over replicates based on Blank corrected (350/450)
	1	2	3	4	5	6	7	8	9	10	11	12	13	14	15	16	17	18	19	20	21	22	23	24
A
B
C
D
E															-54541	-49990	-51928	-38135	-42071	-32856	-20074	-7644
F															-54541	-49990	-51928	-38135	-42071	-32856	-20074	-7644
G
H
I
J
K
L
M
N
O
P
Cycle 7 (2 min)
	1. Raw Data (350/450)
	1	2	3	4	5	6	7	8	9	10	11	12	13	14	15	16	17	18	19	20	21	22	23	24
A
B
C
D
E															58716	60913	62008	65892	70828	77022	90851	104935	114552
F															59230	66525	62885	84688	70551	84323	95876	106470	113611
G
H
I
J
K
L
M
N
O
P
	2. Blank corrected based on Raw Data (350/450)
	1	2	3	4	5	6	7	8	9	10	11	12	13	14	15	16	17	18	19	20	21	22	23	24		Average of all blanks used
A
B
C
D
E															-55366	-53169	-52074	-48190	-43254	-37060	-23231	-9147
F															-54852	-47557	-51197	-29394	-43531	-29759	-18206	-7612
G
H
I
J
K
L
M
N
O
P
	3. Average over replicates based on Blank corrected (350/450)
	1	2	3	4	5	6	7	8	9	10	11	12	13	14	15	16	17	18	19	20	21	22	23	24
A
B
C
D
E															-55109	-50363	-51635	-38792	-43392	-33409	-20718	-8379
F															-55109	-50363	-51635	-38792	-43392	-33409	-20718	-8379
G
H
I
J
K
L
M
N
O
P
Cycle 8 (2 min 20 s)
	1. Raw Data (350/450)
	1	2	3	4	5	6	7	8	9	10	11	12	13	14	15	16	17	18	19	20	21	22	23	24
A
B
C
D
E															58881	60617	61844	65661	71113	76947	90513	104929	114387
F															59542	66479	61584	84117	70583	85109	95687	107136	112504
G
H
I
J
K
L
M
N
O
P
	2. Blank corrected based on Raw Data (350/450)
	1	2	3	4	5	6	7	8	9	10	11	12	13	14	15	16	17	18	19	20	21	22	23	24		Average of all blanks used
A
B
C
D
E															-54565	-52829	-51602	-47785	-42333	-36499	-22933	-8517
F															-53904	-46967	-51862	-29329	-42863	-28337	-17759	-6310
G
H
I
J
K
L
M
N
O
P
	3. Average over replicates based on Blank corrected (350/450)
	1	2	3	4	5	6	7	8	9	10	11	12	13	14	15	16	17	18	19	20	21	22	23	24
A
B
C
D
E															-54234	-49898	-51732	-38557	-42598	-32418	-20346	-7413
F															-54234	-49898	-51732	-38557	-42598	-32418	-20346	-7413
G
H
I
J
K
L
M
N
O
P
Cycle 9 (2 min 40 s)
	1. Raw Data (350/450)
	1	2	3	4	5	6	7	8	9	10	11	12	13	14	15	16	17	18	19	20	21	22	23	24
A
B
C
D
E															58825	60545	62429	65901	71469	77042	90734	105445	113884
F															58764	66089	61881	83657	70557	84787	95701	106497	112638
G
H
I
J
K
L
M
N
O
P
	2. Blank corrected based on Raw Data (350/450)
	1	2	3	4	5	6	7	8	9	10	11	12	13	14	15	16	17	18	19	20	21	22	23	24		Average of all blanks used
A
B
C
D
E															-54436	-52716	-50832	-47360	-41792	-36219	-22527	-7816
F															-54497	-47172	-51380	-29604	-42704	-28474	-17560	-6764
G
H
I
J
K
L
M
N
O
P
	3. Average over replicates based on Blank corrected (350/450)
	1	2	3	4	5	6	7	8	9	10	11	12	13	14	15	16	17	18	19	20	21	22	23	24
A
B
C
D
E															-54467	-49944	-51106	-38482	-42248	-32347	-20044	-7290
F															-54467	-49944	-51106	-38482	-42248	-32347	-20044	-7290
G
H
I
J
K
L
M
N
O
P
Cycle 10 (3 min)
	1. Raw Data (350/450)
	1	2	3	4	5	6	7	8	9	10	11	12	13	14	15	16	17	18	19	20	21	22	23	24
A
B
C
D
E															58663	61234	61491	65846	70866	77211	90934	105189	113823
F															58947	65927	61492	84357	70753	84313	96037	106973	112984
G
H
I
J
K
L
M
N
O
P
	2. Blank corrected based on Raw Data (350/450)
	1	2	3	4	5	6	7	8	9	10	11	12	13	14	15	16	17	18	19	20	21	22	23	24		Average of all blanks used
A
B
C
D
E															-54741	-52170	-51913	-47558	-42538	-36193	-22470	-8215
F															-54457	-47477	-51912	-29047	-42651	-29091	-17367	-6431
G
H
I
J
K
L
M
N
O
P
	3. Average over replicates based on Blank corrected (350/450)
	1	2	3	4	5	6	7	8	9	10	11	12	13	14	15	16	17	18	19	20	21	22	23	24
A
B
C
D
E															-54599	-49823	-51912	-38302	-42594	-32642	-19918	-7323
F															-54599	-49823	-51912	-38302	-42594	-32642	-19918	-7323
G
H
I
J
K
L
M
N
O
P
Cycle 11 (3 min 20 s)
	1. Raw Data (350/450)
	1	2	3	4	5	6	7	8	9	10	11	12	13	14	15	16	17	18	19	20	21	22	23	24
A
B
C
D
E															58589	60771	61561	65457	71299	77087	90381	104848	114036
F															58987	66425	61539	83401	70773	83863	95272	105440	112370
G
H
I
J
K
L
M
N
O
P
	2. Blank corrected based on Raw Data (350/450)
	1	2	3	4	5	6	7	8	9	10	11	12	13	14	15	16	17	18	19	20	21	22	23	24		Average of all blanks used
A
B
C
D
E															-54614	-52432	-51642	-47746	-41904	-36116	-22822	-8355
F															-54216	-46778	-51664	-29802	-42430	-29340	-17931	-7763
G
H
I
J
K
L
M
N
O
P
	3. Average over replicates based on Blank corrected (350/450)
	1	2	3	4	5	6	7	8	9	10	11	12	13	14	15	16	17	18	19	20	21	22	23	24
A
B
C
D
E															-54415	-49605	-51653	-38774	-42167	-32728	-20377	-8059
F															-54415	-49605	-51653	-38774	-42167	-32728	-20377	-8059
G
H
I
J
K
L
M
N
O
P
Cycle 12 (3 min 40 s)
	1. Raw Data (350/450)
	1	2	3	4	5	6	7	8	9	10	11	12	13	14	15	16	17	18	19	20	21	22	23	24
A
B
C
D
E															58392	61047	61542	65531	71133	77239	90849	104575	113401
F															58923	66303	61980	83958	70391	83983	95121	107211	111810
G
H
I
J
K
L
M
N
O
P
	2. Blank corrected based on Raw Data (350/450)
	1	2	3	4	5	6	7	8	9	10	11	12	13	14	15	16	17	18	19	20	21	22	23	24		Average of all blanks used
A
B
C
D
E															-54214	-51559	-51064	-47075	-41473	-35367	-21757	-8031
F															-53683	-46303	-50626	-28648	-42215	-28623	-17485	-5395
G
H
I
J
K
L
M
N
O
P
	3. Average over replicates based on Blank corrected (350/450)
	1	2	3	4	5	6	7	8	9	10	11	12	13	14	15	16	17	18	19	20	21	22	23	24
A
B
C
D
E															-53948	-48931	-50845	-37861	-41844	-31995	-19621	-6713
F															-53948	-48931	-50845	-37861	-41844	-31995	-19621	-6713
G
H
I
J
K
L
M
N
O
P
Cycle 13 (4 min)
	1. Raw Data (350/450)
	1	2	3	4	5	6	7	8	9	10	11	12	13	14	15	16	17	18	19	20	21	22	23	24
A
B
C
D
E															58768	61570	61844	65855	70633	76372	90919	104236	113957
F															58639	65952	61546	84558	71132	84030	94802	106376	111414
G
H
I
J
K
L
M
N
O
P
	2. Blank corrected based on Raw Data (350/450)
	1	2	3	4	5	6	7	8	9	10	11	12	13	14	15	16	17	18	19	20	21	22	23	24		Average of all blanks used
A
B
C
D
E															-53918	-51116	-50842	-46831	-42053	-36314	-21767	-8450
F															-54047	-46734	-51140	-28128	-41554	-28656	-17884	-6310
G
H
I
J
K
L
M
N
O
P
	3. Average over replicates based on Blank corrected (350/450)
	1	2	3	4	5	6	7	8	9	10	11	12	13	14	15	16	17	18	19	20	21	22	23	24
A
B
C
D
E															-53982	-48925	-50991	-37479	-41803	-32485	-19825	-7380
F															-53982	-48925	-50991	-37479	-41803	-32485	-19825	-7380
G
H
I
J
K
L
M
N
O
P
Cycle 14 (4 min 20 s)
	1. Raw Data (350/450)
	1	2	3	4	5	6	7	8	9	10	11	12	13	14	15	16	17	18	19	20	21	22	23	24
A
B
C
D
E															58714	61957	61802	65985	70743	76745	90072	104364	113000
F															58663	66840	61894	83722	70753	83200	95268	106254	110715
G
H
I
J
K
L
M
N
O
P
	2. Blank corrected based on Raw Data (350/450)
	1	2	3	4	5	6	7	8	9	10	11	12	13	14	15	16	17	18	19	20	21	22	23	24		Average of all blanks used
A
B
C
D
E															-53144	-49901	-50056	-45873	-41115	-35113	-21786	-7494
F															-53195	-45018	-49964	-28136	-41105	-28658	-16590	-5604
G
H
I
J
K
L
M
N
O
P
	3. Average over replicates based on Blank corrected (350/450)
	1	2	3	4	5	6	7	8	9	10	11	12	13	14	15	16	17	18	19	20	21	22	23	24
A
B
C
D
E															-53169	-47459	-50010	-37004	-41110	-31885	-19188	-6549
F															-53169	-47459	-50010	-37004	-41110	-31885	-19188	-6549
G
H
I
J
K
L
M
N
O
P
Cycle 15 (4 min 40 s)
	1. Raw Data (350/450)
	1	2	3	4	5	6	7	8	9	10	11	12	13	14	15	16	17	18	19	20	21	22	23	24
A
B
C
D
E															58589	60786	61754	65548	71207	76458	89961	104289	113630
F															58846	66686	61420	83539	70841	84475	94988	106005	110865
G
H
I
J
K
L
M
N
O
P
	2. Blank corrected based on Raw Data (350/450)
	1	2	3	4	5	6	7	8	9	10	11	12	13	14	15	16	17	18	19	20	21	22	23	24		Average of all blanks used
A
B
C
D
E															-53659	-51462	-50494	-46700	-41041	-35790	-22287	-7959
F															-53402	-45562	-50828	-28709	-41407	-27773	-17260	-6243
G
H
I
J
K
L
M
N
O
P
	3. Average over replicates based on Blank corrected (350/450)
	1	2	3	4	5	6	7	8	9	10	11	12	13	14	15	16	17	18	19	20	21	22	23	24
A
B
C
D
E															-53530	-48512	-50661	-37704	-41224	-31781	-19773	-7101
F															-53530	-48512	-50661	-37704	-41224	-31781	-19773	-7101
G
H
I
J
K
L
M
N
O
P
Cycle 16 (5 min)
	1. Raw Data (350/450)
	1	2	3	4	5	6	7	8	9	10	11	12	13	14	15	16	17	18	19	20	21	22	23	24
A
B
C
D
E															58671	60872	62149	66102	70926	76583	90721	103995	112596
F															58726	66521	61775	83766	70293	83733	94610	106551	111605
G
H
I
J
K
L
M
N
O
P
	2. Blank corrected based on Raw Data (350/450)
	1	2	3	4	5	6	7	8	9	10	11	12	13	14	15	16	17	18	19	20	21	22	23	24		Average of all blanks used
A
B
C
D
E															-53430	-51229	-49952	-45999	-41175	-35518	-21380	-8106
F															-53375	-45580	-50326	-28335	-41808	-28368	-17491	-5550
G
H
I
J
K
L
M
N
O
P
	3. Average over replicates based on Blank corrected (350/450)
	1	2	3	4	5	6	7	8	9	10	11	12	13	14	15	16	17	18	19	20	21	22	23	24
A
B
C
D
E															-53402	-48404	-50139	-37167	-41491	-31943	-19435	-6828
F															-53402	-48404	-50139	-37167	-41491	-31943	-19435	-6828
G
H
I
J
K
L
M
N
O
P
Cycle 17 (5 min 20 s)
	1. Raw Data (350/450)
	1	2	3	4	5	6	7	8	9	10	11	12	13	14	15	16	17	18	19	20	21	22	23	24
A
B
C
D
E															58350	60678	61985	65724	70699	76670	90111	103731	112273
F															58694	67232	61509	83672	70677	83872	95029	107029	111144
G
H
I
J
K
L
M
N
O
P
	2. Blank corrected based on Raw Data (350/450)
	1	2	3	4	5	6	7	8	9	10	11	12	13	14	15	16	17	18	19	20	21	22	23	24		Average of all blanks used
A
B
C
D
E															-53359	-51031	-49724	-45985	-41010	-35039	-21598	-7978
F															-53015	-44477	-50200	-28037	-41032	-27837	-16680	-4680
G
H
I
J
K
L
M
N
O
P
	3. Average over replicates based on Blank corrected (350/450)
	1	2	3	4	5	6	7	8	9	10	11	12	13	14	15	16	17	18	19	20	21	22	23	24
A
B
C
D
E															-53187	-47754	-49962	-37011	-41021	-31438	-19139	-6329
F															-53187	-47754	-49962	-37011	-41021	-31438	-19139	-6329
G
H
I
J
K
L
M
N
O
P
Cycle 18 (5 min 40 s)
	1. Raw Data (350/450)
	1	2	3	4	5	6	7	8	9	10	11	12	13	14	15	16	17	18	19	20	21	22	23	24
A
B
C
D
E															58699	60706	61930	65758	70732	76993	90309	104343	112160
F															58961	67149	61454	83961	70816	84575	95104	106278	111064
G
H
I
J
K
L
M
N
O
P
	2. Blank corrected based on Raw Data (350/450)
	1	2	3	4	5	6	7	8	9	10	11	12	13	14	15	16	17	18	19	20	21	22	23	24		Average of all blanks used
A
B
C
D
E															-52913	-50906	-49682	-45854	-40880	-34619	-21303	-7269
F															-52651	-44463	-50158	-27651	-40796	-27037	-16508	-5334
G
H
I
J
K
L
M
N
O
P
	3. Average over replicates based on Blank corrected (350/450)
	1	2	3	4	5	6	7	8	9	10	11	12	13	14	15	16	17	18	19	20	21	22	23	24
A
B
C
D
E															-52782	-47685	-49920	-36753	-40838	-30828	-18906	-6302
F															-52782	-47685	-49920	-36753	-40838	-30828	-18906	-6302
G
H
I
J
K
L
M
N
O
P
Cycle 19 (6 min)
	1. Raw Data (350/450)
	1	2	3	4	5	6	7	8	9	10	11	12	13	14	15	16	17	18	19	20	21	22	23	24
A
B
C
D
E															58664	60957	61862	66031	71333	76845	89940	103382	112465
F															58970	67307	61753	83988	70618	84044	94947	105633	110377
G
H
I
J
K
L
M
N
O
P
	2. Blank corrected based on Raw Data (350/450)
	1	2	3	4	5	6	7	8	9	10	11	12	13	14	15	16	17	18	19	20	21	22	23	24		Average of all blanks used
A
B
C
D
E															-52757	-50464	-49559	-45390	-40088	-34576	-21481	-8039
F															-52451	-44114	-49668	-27433	-40803	-27377	-16474	-5788
G
H
I
J
K
L
M
N
O
P
	3. Average over replicates based on Blank corrected (350/450)
	1	2	3	4	5	6	7	8	9	10	11	12	13	14	15	16	17	18	19	20	21	22	23	24
A
B
C
D
E															-52604	-47289	-49614	-36412	-40446	-30977	-18978	-6914
F															-52604	-47289	-49614	-36412	-40446	-30977	-18978	-6914
G
H
I
J
K
L
M
N
O
P
Cycle 20 (6 min 20 s)
	1. Raw Data (350/450)
	1	2	3	4	5	6	7	8	9	10	11	12	13	14	15	16	17	18	19	20	21	22	23	24
A
B
C
D
E															58851	61137	62042	66163	70824	76290	89763	103709	112359
F															58849	66595	61748	83698	70777	84221	94632	105768	110137
G
H
I
J
K
L
M
N
O
P
	2. Blank corrected based on Raw Data (350/450)
	1	2	3	4	5	6	7	8	9	10	11	12	13	14	15	16	17	18	19	20	21	22	23	24		Average of all blanks used
A
B
C
D
E															-52397	-50111	-49206	-45085	-40424	-34958	-21485	-7539
F															-52399	-44653	-49500	-27550	-40471	-27027	-16616	-5480
G
H
I
J
K
L
M
N
O
P
	3. Average over replicates based on Blank corrected (350/450)
	1	2	3	4	5	6	7	8	9	10	11	12	13	14	15	16	17	18	19	20	21	22	23	24
A
B
C
D
E															-52398	-47382	-49353	-36318	-40448	-30993	-19051	-6510
F															-52398	-47382	-49353	-36318	-40448	-30993	-19051	-6510
G
H
I
J
K
L
M
N
O
P
Cycle 21 (6 min 40 s)
	1. Raw Data (350/450)
	1	2	3	4	5	6	7	8	9	10	11	12	13	14	15	16	17	18	19	20	21	22	23	24
A
B
C
D
E															58604	60784	62071	65958	71042	76729	89965	103975	111747
F															58674	66674	61524	83891	70264	84024	94829	105600	110775
G
H
I
J
K
L
M
N
O
P
	2. Blank corrected based on Raw Data (350/450)
	1	2	3	4	5	6	7	8	9	10	11	12	13	14	15	16	17	18	19	20	21	22	23	24		Average of all blanks used
A
B
C
D
E															-52657	-50477	-49190	-45303	-40219	-34532	-21296	-7286
F															-52587	-44587	-49737	-27370	-40997	-27237	-16432	-5661
G
H
I
J
K
L
M
N
O
P
	3. Average over replicates based on Blank corrected (350/450)
	1	2	3	4	5	6	7	8	9	10	11	12	13	14	15	16	17	18	19	20	21	22	23	24
A
B
C
D
E															-52622	-47532	-49464	-36337	-40608	-30885	-18864	-6474
F															-52622	-47532	-49464	-36337	-40608	-30885	-18864	-6474
G
H
I
J
K
L
M
N
O
P
Cycle 22 (7 min)
	1. Raw Data (350/450)
	1	2	3	4	5	6	7	8	9	10	11	12	13	14	15	16	17	18	19	20	21	22	23	24
A
B
C
D
E															58579	61441	62320	65871	70735	76226	89357	103509	112306
F															59214	66672	61270	83265	70261	84391	95206	105992	109984
G
H
I
J
K
L
M
N
O
P
	2. Blank corrected based on Raw Data (350/450)
	1	2	3	4	5	6	7	8	9	10	11	12	13	14	15	16	17	18	19	20	21	22	23	24		Average of all blanks used
A
B
C
D
E															-52566	-49704	-48825	-45274	-40410	-34919	-21788	-7636
F															-51931	-44473	-49875	-27880	-40884	-26754	-15939	-5153
G
H
I
J
K
L
M
N
O
P
	3. Average over replicates based on Blank corrected (350/450)
	1	2	3	4	5	6	7	8	9	10	11	12	13	14	15	16	17	18	19	20	21	22	23	24
A
B
C
D
E															-52249	-47089	-49350	-36577	-40647	-30837	-18864	-6395
F															-52249	-47089	-49350	-36577	-40647	-30837	-18864	-6395
G
H
I
J
K
L
M
N
O
P
Cycle 23 (7 min 20 s)
	1. Raw Data (350/450)
	1	2	3	4	5	6	7	8	9	10	11	12	13	14	15	16	17	18	19	20	21	22	23	24
A
B
C
D
E															58700	60378	61931	66121	70652	75425	89276	102868	111428
F															58708	66666	61552	83743	70711	83830	94640	105662	109472
G
H
I
J
K
L
M
N
O
P
	2. Blank corrected based on Raw Data (350/450)
	1	2	3	4	5	6	7	8	9	10	11	12	13	14	15	16	17	18	19	20	21	22	23	24		Average of all blanks used
A
B
C
D
E															-51750	-50072	-48519	-44329	-39798	-35025	-21174	-7582
F															-51742	-43784	-48898	-26707	-39739	-26620	-15810	-4788
G
H
I
J
K
L
M
N
O
P
	3. Average over replicates based on Blank corrected (350/450)
	1	2	3	4	5	6	7	8	9	10	11	12	13	14	15	16	17	18	19	20	21	22	23	24
A
B
C
D
E															-51746	-46928	-48709	-35518	-39769	-30823	-18492	-6185
F															-51746	-46928	-48709	-35518	-39769	-30823	-18492	-6185
G
H
I
J
K
L
M
N
O
P
Cycle 24 (7 min 40 s)
	1. Raw Data (350/450)
	1	2	3	4	5	6	7	8	9	10	11	12	13	14	15	16	17	18	19	20	21	22	23	24
A
B
C
D
E															58356	61099	61817	65217	70600	76220	89551	103906	111716
F															58449	66816	61392	83250	70340	84440	94422	106299	110092
G
H
I
J
K
L
M
N
O
P
	2. Blank corrected based on Raw Data (350/450)
	1	2	3	4	5	6	7	8	9	10	11	12	13	14	15	16	17	18	19	20	21	22	23	24		Average of all blanks used
A
B
C
D
E															-52548	-49805	-49087	-45687	-40304	-34684	-21353	-6998
F															-52455	-44088	-49512	-27654	-40564	-26464	-16482	-4605
G
H
I
J
K
L
M
N
O
P
	3. Average over replicates based on Blank corrected (350/450)
	1	2	3	4	5	6	7	8	9	10	11	12	13	14	15	16	17	18	19	20	21	22	23	24
A
B
C
D
E															-52502	-46947	-49300	-36671	-40434	-30574	-18918	-5802
F															-52502	-46947	-49300	-36671	-40434	-30574	-18918	-5802
G
H
I
J
K
L
M
N
O
P
Cycle 25 (8 min)
	1. Raw Data (350/450)
	1	2	3	4	5	6	7	8	9	10	11	12	13	14	15	16	17	18	19	20	21	22	23	24
A
B
C
D
E															58756	60555	61500	65948	70490	76752	89745	104283	111600
F															58853	66482	61718	84025	70154	83832	94897	105682	110160
G
H
I
J
K
L
M
N
O
P
	2. Blank corrected based on Raw Data (350/450)
	1	2	3	4	5	6	7	8	9	10	11	12	13	14	15	16	17	18	19	20	21	22	23	24		Average of all blanks used
A
B
C
D
E															-52124	-50325	-49380	-44932	-40390	-34128	-21135	-6597
F															-52027	-44398	-49162	-26855	-40726	-27048	-15983	-5198
G
H
I
J
K
L
M
N
O
P
	3. Average over replicates based on Blank corrected (350/450)
	1	2	3	4	5	6	7	8	9	10	11	12	13	14	15	16	17	18	19	20	21	22	23	24
A
B
C
D
E															-52076	-47362	-49271	-35894	-40558	-30588	-18559	-5898
F															-52076	-47362	-49271	-35894	-40558	-30588	-18559	-5898
G
H
I
J
K
L
M
N
O
P
Cycle 26 (8 min 20 s)
	1. Raw Data (350/450)
	1	2	3	4	5	6	7	8	9	10	11	12	13	14	15	16	17	18	19	20	21	22	23	24
A
B
C
D
E															58463	60748	61913	65759	71514	76490	90152	103532	111706
F															58818	68095	61860	83879	70289	84335	94748	106415	109094
G
H
I
J
K
L
M
N
O
P
	2. Blank corrected based on Raw Data (350/450)
	1	2	3	4	5	6	7	8	9	10	11	12	13	14	15	16	17	18	19	20	21	22	23	24		Average of all blanks used
A
B
C
D
E															-51937	-49652	-48487	-44641	-38886	-33910	-20248	-6868
F															-51582	-42305	-48540	-26521	-40111	-26065	-15652	-3985
G
H
I
J
K
L
M
N
O
P
	3. Average over replicates based on Blank corrected (350/450)
	1	2	3	4	5	6	7	8	9	10	11	12	13	14	15	16	17	18	19	20	21	22	23	24
A
B
C
D
E															-51760	-45979	-48514	-35581	-39499	-29988	-17950	-5427
F															-51760	-45979	-48514	-35581	-39499	-29988	-17950	-5427
G
H
I
J
K
L
M
N
O
P
Cycle 27 (8 min 40 s)
	1. Raw Data (350/450)
	1	2	3	4	5	6	7	8	9	10	11	12	13	14	15	16	17	18	19	20	21	22	23	24
A
B
C
D
E															58010	60274	61625	65596	70747	76080	89364	103213	111460
F															58848	67255	61321	83580	70554	84111	94251	106011	108694
G
H
I
J
K
L
M
N
O
P
	2. Blank corrected based on Raw Data (350/450)
	1	2	3	4	5	6	7	8	9	10	11	12	13	14	15	16	17	18	19	20	21	22	23	24		Average of all blanks used
A
B
C
D
E															-52067	-49803	-48452	-44481	-39330	-33997	-20713	-6864
F															-51229	-42822	-48756	-26497	-39523	-25966	-15826	-4066
G
H
I
J
K
L
M
N
O
P
	3. Average over replicates based on Blank corrected (350/450)
	1	2	3	4	5	6	7	8	9	10	11	12	13	14	15	16	17	18	19	20	21	22	23	24
A
B
C
D
E															-51648	-46313	-48604	-35489	-39427	-29982	-18270	-5465
F															-51648	-46313	-48604	-35489	-39427	-29982	-18270	-5465
G
H
I
J
K
L
M
N
O
P
Cycle 28 (9 min)
	1. Raw Data (350/450)
	1	2	3	4	5	6	7	8	9	10	11	12	13	14	15	16	17	18	19	20	21	22	23	24
A
B
C
D
E															58703	60628	61410	65564	70794	75783	89425	102316	110973
F															58384	66844	61425	83552	70329	84423	94702	105998	108655
G
H
I
J
K
L
M
N
O
P
	2. Blank corrected based on Raw Data (350/450)
	1	2	3	4	5	6	7	8	9	10	11	12	13	14	15	16	17	18	19	20	21	22	23	24		Average of all blanks used
A
B
C
D
E															-51111	-49186	-48404	-44250	-39020	-34031	-20389	-7498
F															-51430	-42970	-48389	-26262	-39485	-25391	-15112	-3816
G
H
I
J
K
L
M
N
O
P
	3. Average over replicates based on Blank corrected (350/450)
	1	2	3	4	5	6	7	8	9	10	11	12	13	14	15	16	17	18	19	20	21	22	23	24
A
B
C
D
E															-51271	-46078	-48397	-35256	-39253	-29711	-17751	-5657
F															-51271	-46078	-48397	-35256	-39253	-29711	-17751	-5657
G
H
I
J
K
L
M
N
O
P
Cycle 29 (9 min 20 s)
	1. Raw Data (350/450)
	1	2	3	4	5	6	7	8	9	10	11	12	13	14	15	16	17	18	19	20	21	22	23	24
A
B
C
D
E															58498	60744	62021	65644	70771	75583	89841	103416	110602
F															59005	67225	61501	83171	70429	83714	94811	105854	108862
G
H
I
J
K
L
M
N
O
P
	2. Blank corrected based on Raw Data (350/450)
	1	2	3	4	5	6	7	8	9	10	11	12	13	14	15	16	17	18	19	20	21	22	23	24		Average of all blanks used
A
B
C
D
E															-51234	-48988	-47711	-44088	-38961	-34149	-19891	-6316
F															-50727	-42507	-48231	-26561	-39303	-26018	-14921	-3878
G
H
I
J
K
L
M
N
O
P
	3. Average over replicates based on Blank corrected (350/450)
	1	2	3	4	5	6	7	8	9	10	11	12	13	14	15	16	17	18	19	20	21	22	23	24
A
B
C
D
E															-50981	-45748	-47971	-35325	-39132	-30084	-17406	-5097
F															-50981	-45748	-47971	-35325	-39132	-30084	-17406	-5097
G
H
I
J
K
L
M
N
O
P
Cycle 30 (9 min 40 s)
	1. Raw Data (350/450)
	1	2	3	4	5	6	7	8	9	10	11	12	13	14	15	16	17	18	19	20	21	22	23	24
A
B
C
D
E															58517	60682	61804	65763	70723	76249	89108	102831	111350
F															58617	67394	61351	83637	70407	83720	94434	105136	108368
G
H
I
J
K
L
M
N
O
P
	2. Blank corrected based on Raw Data (350/450)
	1	2	3	4	5	6	7	8	9	10	11	12	13	14	15	16	17	18	19	20	21	22	23	24		Average of all blanks used
A
B
C
D
E															-51342	-49177	-48055	-44096	-39136	-33610	-20751	-7028
F															-51242	-42465	-48508	-26222	-39452	-26139	-15425	-4723
G
H
I
J
K
L
M
N
O
P
	3. Average over replicates based on Blank corrected (350/450)
	1	2	3	4	5	6	7	8	9	10	11	12	13	14	15	16	17	18	19	20	21	22	23	24
A
B
C
D
E															-51292	-45821	-48282	-35159	-39294	-29875	-18088	-5876
F															-51292	-45821	-48282	-35159	-39294	-29875	-18088	-5876
G
H
I
J
K
L
M
N
O
P
Cycle 31 (10 min)
	1. Raw Data (350/450)
	1	2	3	4	5	6	7	8	9	10	11	12	13	14	15	16	17	18	19	20	21	22	23	24
A
B
C
D
E															58598	60482	61900	65540	70941	76377	89519	103023	111113
F															58728	68333	61408	83450	69998	83762	94856	105413	109217
G
H
I
J
K
L
M
N
O
P
	2. Blank corrected based on Raw Data (350/450)
	1	2	3	4	5	6	7	8	9	10	11	12	13	14	15	16	17	18	19	20	21	22	23	24		Average of all blanks used
A
B
C
D
E															-51567	-49683	-48265	-44625	-39224	-33788	-20646	-7142
F															-51437	-41832	-48757	-26715	-40167	-26403	-15309	-4752
G
H
I
J
K
L
M
N
O
P
	3. Average over replicates based on Blank corrected (350/450)
	1	2	3	4	5	6	7	8	9	10	11	12	13	14	15	16	17	18	19	20	21	22	23	24
A
B
C
D
E															-51502	-45758	-48511	-35670	-39696	-30096	-17978	-5947
F															-51502	-45758	-48511	-35670	-39696	-30096	-17978	-5947
G
H
I
J
K
L
M
N
O
P
Cycle 32 (10 min 20 s)
	1. Raw Data (350/450)
	1	2	3	4	5	6	7	8	9	10	11	12	13	14	15	16	17	18	19	20	21	22	23	24
A
B
C
D
E															58534	60597	61718	65651	70664	75736	89156	102884	110666
F															58540	67986	61595	83174	70308	84606	94416	105652	108860
G
H
I
J
K
L
M
N
O
P
	2. Blank corrected based on Raw Data (350/450)
	1	2	3	4	5	6	7	8	9	10	11	12	13	14	15	16	17	18	19	20	21	22	23	24		Average of all blanks used
A
B
C
D
E															-51229	-49166	-48045	-44112	-39099	-34027	-20607	-6879
F															-51223	-41777	-48168	-26589	-39455	-25157	-15347	-4111
G
H
I
J
K
L
M
N
O
P
	3. Average over replicates based on Blank corrected (350/450)
	1	2	3	4	5	6	7	8	9	10	11	12	13	14	15	16	17	18	19	20	21	22	23	24
A
B
C
D
E															-51226	-45472	-48107	-35351	-39277	-29592	-17977	-5495
F															-51226	-45472	-48107	-35351	-39277	-29592	-17977	-5495
G
H
I
J
K
L
M
N
O
P

## Sheet: AlaAMC 5uM NOENZ
User: USER
Path: C:\Program Files\BMG\PHERAstar\User\Data\
Test ID: 8483
Test Name: ShanAMC Costar384 Record
Date: 06-Nov-19
Time: 2:04:12 PM
ID1: AB041 AlaAMC 5uM Record Run 1 NOENZ
Fluorescence (FI)
Cycle 1 (0 s)
	1. Raw Data (350/450)
	1	2	3	4	5	6	7	8	9	10	11	12	13	14	15	16	17	18	19	20	21	22	23	24
A			72214	91134	89678	101351	117322	148585	186288	225029	225815
B			78136	78149	83905	95003	108194	134922	169357	210490	233702
C
D
E
F
G
H
I
J
K
L
M
N
O
P
	2. Blank corrected based on Raw Data (350/450)
	1	2	3	4	5	6	7	8	9	10	11	12	13	14	15	16	17	18	19	20	21	22	23	24		Average of all blanks used
A			-157545	-138625	-140081	-128408	-112437	-81174	-43471	-4730
B			-151623	-151610	-145854	-134756	-121565	-94837	-60402	-19269
C
D
E
F
G
H
I
J
K
L
M
N
O
P
	3. Average over replicates based on Blank corrected (350/450)
	1	2	3	4	5	6	7	8	9	10	11	12	13	14	15	16	17	18	19	20	21	22	23	24
A			-154584	-145117	-142967	-131582	-117001	-88005	-51936	-11999
B			-154584	-145117	-142967	-131582	-117001	-88005	-51936	-11999
C
D
E
F
G
H
I
J
K
L
M
N
O
P
Cycle 2 (20 s)
	1. Raw Data (350/450)
	1	2	3	4	5	6	7	8	9	10	11	12	13	14	15	16	17	18	19	20	21	22	23	24
A			72369	90938	89241	102255	118842	149281	186330	224669	225976
B			79251	77736	84361	94744	109126	135444	169013	209495	232524
C
D
E
F
G
H
I
J
K
L
M
N
O
P
	2. Blank corrected based on Raw Data (350/450)
	1	2	3	4	5	6	7	8	9	10	11	12	13	14	15	16	17	18	19	20	21	22	23	24		Average of all blanks used
A			-156881	-138312	-140009	-126995	-110408	-79969	-42920	-4581
B			-149999	-151514	-144889	-134506	-120124	-93806	-60237	-19755
C
D
E
F
G
H
I
J
K
L
M
N
O
P
	3. Average over replicates based on Blank corrected (350/450)
	1	2	3	4	5	6	7	8	9	10	11	12	13	14	15	16	17	18	19	20	21	22	23	24
A			-153440	-144913	-142449	-130751	-115266	-86888	-51579	-12168
B			-153440	-144913	-142449	-130751	-115266	-86888	-51579	-12168
C
D
E
F
G
H
I
J
K
L
M
N
O
P
Cycle 3 (40 s)
	1. Raw Data (350/450)
	1	2	3	4	5	6	7	8	9	10	11	12	13	14	15	16	17	18	19	20	21	22	23	24
A			72973	90395	89833	102658	117760	148986	185459	224317	225651
B			78691	77452	84295	95592	107847	133322	169202	209485	231322
C
D
E
F
G
H
I
J
K
L
M
N
O
P
	2. Blank corrected based on Raw Data (350/450)
	1	2	3	4	5	6	7	8	9	10	11	12	13	14	15	16	17	18	19	20	21	22	23	24		Average of all blanks used
A			-155514	-138092	-138654	-125829	-110727	-79501	-43028	-4170
B			-149796	-151035	-144192	-132895	-120640	-95165	-59285	-19002
C
D
E
F
G
H
I
J
K
L
M
N
O
P
	3. Average over replicates based on Blank corrected (350/450)
	1	2	3	4	5	6	7	8	9	10	11	12	13	14	15	16	17	18	19	20	21	22	23	24
A			-152655	-144563	-141423	-129362	-115683	-87333	-51156	-11586
B			-152655	-144563	-141423	-129362	-115683	-87333	-51156	-11586
C
D
E
F
G
H
I
J
K
L
M
N
O
P
Cycle 4 (60 s)
	1. Raw Data (350/450)
	1	2	3	4	5	6	7	8	9	10	11	12	13	14	15	16	17	18	19	20	21	22	23	24
A			72178	90280	89282	101753	117747	150690	186546	224490	223797
B			78418	77478	84662	95021	108073	133421	169197	210186	231837
C
D
E
F
G
H
I
J
K
L
M
N
O
P
	2. Blank corrected based on Raw Data (350/450)
	1	2	3	4	5	6	7	8	9	10	11	12	13	14	15	16	17	18	19	20	21	22	23	24		Average of all blanks used
A			-155639	-137537	-138535	-126064	-110070	-77127	-41271	-3327
B			-149399	-150339	-143155	-132796	-119744	-94396	-58620	-17631
C
D
E
F
G
H
I
J
K
L
M
N
O
P
	3. Average over replicates based on Blank corrected (350/450)
	1	2	3	4	5	6	7	8	9	10	11	12	13	14	15	16	17	18	19	20	21	22	23	24
A			-152519	-143938	-140845	-129430	-114907	-85762	-49946	-10479
B			-152519	-143938	-140845	-129430	-114907	-85762	-49946	-10479
C
D
E
F
G
H
I
J
K
L
M
N
O
P
Cycle 5 (80 s)
	1. Raw Data (350/450)
	1	2	3	4	5	6	7	8	9	10	11	12	13	14	15	16	17	18	19	20	21	22	23	24
A			71883	90033	89034	102410	117056	148085	185244	224288	224402
B			78736	77097	84631	94665	108071	134133	168386	208988	230806
C
D
E
F
G
H
I
J
K
L
M
N
O
P
	2. Blank corrected based on Raw Data (350/450)
	1	2	3	4	5	6	7	8	9	10	11	12	13	14	15	16	17	18	19	20	21	22	23	24		Average of all blanks used
A			-155721	-137571	-138570	-125194	-110548	-79519	-42360	-3316
B			-148868	-150507	-142973	-132939	-119533	-93471	-59218	-18616
C
D
E
F
G
H
I
J
K
L
M
N
O
P
	3. Average over replicates based on Blank corrected (350/450)
	1	2	3	4	5	6	7	8	9	10	11	12	13	14	15	16	17	18	19	20	21	22	23	24
A			-152295	-144039	-140772	-129067	-115041	-86495	-50789	-10966
B			-152295	-144039	-140772	-129067	-115041	-86495	-50789	-10966
C
D
E
F
G
H
I
J
K
L
M
N
O
P
Cycle 6 (100 s)
	1. Raw Data (350/450)
	1	2	3	4	5	6	7	8	9	10	11	12	13	14	15	16	17	18	19	20	21	22	23	24
A			72230	89668	89430	102062	117275	149221	185327	222960	224043
B			78675	77283	83849	95279	108453	133902	169685	210982	230245
C
D
E
F
G
H
I
J
K
L
M
N
O
P
	2. Blank corrected based on Raw Data (350/450)
	1	2	3	4	5	6	7	8	9	10	11	12	13	14	15	16	17	18	19	20	21	22	23	24		Average of all blanks used
A			-154914	-137476	-137714	-125082	-109869	-77923	-41817	-4184
B			-148469	-149861	-143295	-131865	-118691	-93242	-57459	-16162
C
D
E
F
G
H
I
J
K
L
M
N
O
P
	3. Average over replicates based on Blank corrected (350/450)
	1	2	3	4	5	6	7	8	9	10	11	12	13	14	15	16	17	18	19	20	21	22	23	24
A			-151692	-143669	-140505	-128474	-114280	-85583	-49638	-10173
B			-151692	-143669	-140505	-128474	-114280	-85583	-49638	-10173
C
D
E
F
G
H
I
J
K
L
M
N
O
P
Cycle 7 (120 s)
	1. Raw Data (350/450)
	1	2	3	4	5	6	7	8	9	10	11	12	13	14	15	16	17	18	19	20	21	22	23	24
A			72296	90703	89409	101887	118217	148228	185601	223190	223360
B			78638	77633	84904	94962	108593	134840	168545	208063	231704
C
D
E
F
G
H
I
J
K
L
M
N
O
P
	2. Blank corrected based on Raw Data (350/450)
	1	2	3	4	5	6	7	8	9	10	11	12	13	14	15	16	17	18	19	20	21	22	23	24		Average of all blanks used
A			-155236	-136829	-138123	-125645	-109315	-79304	-41931	-4342
B			-148894	-149899	-142628	-132570	-118939	-92692	-58987	-19469
C
D
E
F
G
H
I
J
K
L
M
N
O
P
	3. Average over replicates based on Blank corrected (350/450)
	1	2	3	4	5	6	7	8	9	10	11	12	13	14	15	16	17	18	19	20	21	22	23	24
A			-152065	-143364	-140376	-129108	-114127	-85998	-50459	-11906
B			-152065	-143364	-140376	-129108	-114127	-85998	-50459	-11906
C
D
E
F
G
H
I
J
K
L
M
N
O
P
Cycle 8 (140 s)
	1. Raw Data (350/450)
	1	2	3	4	5	6	7	8	9	10	11	12	13	14	15	16	17	18	19	20	21	22	23	24
A			72235	89730	88798	102269	117270	148482	186937	222036	222322
B			78469	77319	84194	94711	107773	133282	168369	208874	231014
C
D
E
F
G
H
I
J
K
L
M
N
O
P
	2. Blank corrected based on Raw Data (350/450)
	1	2	3	4	5	6	7	8	9	10	11	12	13	14	15	16	17	18	19	20	21	22	23	24		Average of all blanks used
A			-154433	-136938	-137870	-124399	-109398	-78186	-39731	-4632
B			-148199	-149349	-142474	-131957	-118895	-93386	-58299	-17794
C
D
E
F
G
H
I
J
K
L
M
N
O
P
	3. Average over replicates based on Blank corrected (350/450)
	1	2	3	4	5	6	7	8	9	10	11	12	13	14	15	16	17	18	19	20	21	22	23	24
A			-151316	-143144	-140172	-128178	-114147	-85786	-49015	-11213
B			-151316	-143144	-140172	-128178	-114147	-85786	-49015	-11213
C
D
E
F
G
H
I
J
K
L
M
N
O
P
Cycle 9 (160 s)
	1. Raw Data (350/450)
	1	2	3	4	5	6	7	8	9	10	11	12	13	14	15	16	17	18	19	20	21	22	23	24
A			72280	90097	88889	102022	117313	148791	185916	222385	223359
B			77881	77436	84078	95601	108427	133763	169091	208249	229611
C
D
E
F
G
H
I
J
K
L
M
N
O
P
	2. Blank corrected based on Raw Data (350/450)
	1	2	3	4	5	6	7	8	9	10	11	12	13	14	15	16	17	18	19	20	21	22	23	24		Average of all blanks used
A			-154205	-136388	-137596	-124463	-109172	-77694	-40569	-4100
B			-148604	-149049	-142407	-130884	-118058	-92722	-57394	-18236
C
D
E
F
G
H
I
J
K
L
M
N
O
P
	3. Average over replicates based on Blank corrected (350/450)
	1	2	3	4	5	6	7	8	9	10	11	12	13	14	15	16	17	18	19	20	21	22	23	24
A			-151405	-142719	-140002	-127674	-113615	-85208	-48982	-11168
B			-151405	-142719	-140002	-127674	-113615	-85208	-48982	-11168
C
D
E
F
G
H
I
J
K
L
M
N
O
P
Cycle 10 (180 s)
	1. Raw Data (350/450)
	1	2	3	4	5	6	7	8	9	10	11	12	13	14	15	16	17	18	19	20	21	22	23	24
A			72152	90410	90011	101966	116810	147925	185250	223027	222000
B			78352	77398	84888	94735	107502	133469	167148	206548	229818
C
D
E
F
G
H
I
J
K
L
M
N
O
P
	2. Blank corrected based on Raw Data (350/450)
	1	2	3	4	5	6	7	8	9	10	11	12	13	14	15	16	17	18	19	20	21	22	23	24		Average of all blanks used
A			-153757	-135499	-135898	-123943	-109099	-77984	-40659	-2882
B			-147557	-148511	-141021	-131174	-118407	-92440	-58761	-19361
C
D
E
F
G
H
I
J
K
L
M
N
O
P
	3. Average over replicates based on Blank corrected (350/450)
	1	2	3	4	5	6	7	8	9	10	11	12	13	14	15	16	17	18	19	20	21	22	23	24
A			-150657	-142005	-138460	-127559	-113753	-85212	-49710	-11122
B			-150657	-142005	-138460	-127559	-113753	-85212	-49710	-11122
C
D
E
F
G
H
I
J
K
L
M
N
O
P
Cycle 11 (200 s)
	1. Raw Data (350/450)
	1	2	3	4	5	6	7	8	9	10	11	12	13	14	15	16	17	18	19	20	21	22	23	24
A			71552	89306	89924	100875	116477	148295	183642	219399	220157
B			78517	77151	83921	94432	107327	133464	167056	207658	227794
C
D
E
F
G
H
I
J
K
L
M
N
O
P
	2. Blank corrected based on Raw Data (350/450)
	1	2	3	4	5	6	7	8	9	10	11	12	13	14	15	16	17	18	19	20	21	22	23	24		Average of all blanks used
A			-152424	-134670	-134052	-123101	-107499	-75681	-40334	-4577
B			-145459	-146825	-140055	-129544	-116649	-90512	-56920	-16318
C
D
E
F
G
H
I
J
K
L
M
N
O
P
	3. Average over replicates based on Blank corrected (350/450)
	1	2	3	4	5	6	7	8	9	10	11	12	13	14	15	16	17	18	19	20	21	22	23	24
A			-148941	-140747	-137053	-126322	-112074	-83096	-48627	-10447
B			-148941	-140747	-137053	-126322	-112074	-83096	-48627	-10447
C
D
E
F
G
H
I
J
K
L
M
N
O
P
Cycle 12 (220 s)
	1. Raw Data (350/450)
	1	2	3	4	5	6	7	8	9	10	11	12	13	14	15	16	17	18	19	20	21	22	23	24
A			71945	89653	89121	101525	117138	148008	185823	222175	222000
B			78544	77506	84304	95105	107601	133063	167039	206094	229742
C
D
E
F
G
H
I
J
K
L
M
N
O
P
	2. Blank corrected based on Raw Data (350/450)
	1	2	3	4	5	6	7	8	9	10	11	12	13	14	15	16	17	18	19	20	21	22	23	24		Average of all blanks used
A			-153926	-136218	-136750	-124346	-108733	-77863	-40048	-3696
B			-147327	-148365	-141567	-130766	-118270	-92808	-58832	-19777
C
D
E
F
G
H
I
J
K
L
M
N
O
P
	3. Average over replicates based on Blank corrected (350/450)
	1	2	3	4	5	6	7	8	9	10	11	12	13	14	15	16	17	18	19	20	21	22	23	24
A			-150627	-142292	-139159	-127556	-113502	-85336	-49440	-11737
B			-150627	-142292	-139159	-127556	-113502	-85336	-49440	-11737
C
D
E
F
G
H
I
J
K
L
M
N
O
P
Cycle 13 (240 s)
	1. Raw Data (350/450)
	1	2	3	4	5	6	7	8	9	10	11	12	13	14	15	16	17	18	19	20	21	22	23	24
A			72014	89205	89005	101935	117200	148108	185697	222022	221552
B			78415	76993	84759	94895	106710	132771	165931	207010	229048
C
D
E
F
G
H
I
J
K
L
M
N
O
P
	2. Blank corrected based on Raw Data (350/450)
	1	2	3	4	5	6	7	8	9	10	11	12	13	14	15	16	17	18	19	20	21	22	23	24		Average of all blanks used
A			-153286	-136095	-136295	-123365	-108100	-77192	-39603	-3278
B			-146885	-148307	-140541	-130405	-118590	-92529	-59369	-18290
C
D
E
F
G
H
I
J
K
L
M
N
O
P
	3. Average over replicates based on Blank corrected (350/450)
	1	2	3	4	5	6	7	8	9	10	11	12	13	14	15	16	17	18	19	20	21	22	23	24
A			-150086	-142201	-138418	-126885	-113345	-84861	-49486	-10784
B			-150086	-142201	-138418	-126885	-113345	-84861	-49486	-10784
C
D
E
F
G
H
I
J
K
L
M
N
O
P
Cycle 14 (260 s)
	1. Raw Data (350/450)
	1	2	3	4	5	6	7	8	9	10	11	12	13	14	15	16	17	18	19	20	21	22	23	24
A			71953	89231	89282	101084	117348	148095	184432	221105	219901
B			78371	77922	84373	94336	107113	133555	166081	205834	227780
C
D
E
F
G
H
I
J
K
L
M
N
O
P
	2. Blank corrected based on Raw Data (350/450)
	1	2	3	4	5	6	7	8	9	10	11	12	13	14	15	16	17	18	19	20	21	22	23	24		Average of all blanks used
A			-151888	-134610	-134559	-122757	-106493	-75746	-39409	-2736
B			-145470	-145919	-139468	-129505	-116728	-90286	-57760	-18007
C
D
E
F
G
H
I
J
K
L
M
N
O
P
	3. Average over replicates based on Blank corrected (350/450)
	1	2	3	4	5	6	7	8	9	10	11	12	13	14	15	16	17	18	19	20	21	22	23	24
A			-148679	-140264	-137013	-126131	-111610	-83016	-48584	-10371
B			-148679	-140264	-137013	-126131	-111610	-83016	-48584	-10371
C
D
E
F
G
H
I
J
K
L
M
N
O
P
Cycle 15 (280 s)
	1. Raw Data (350/450)
	1	2	3	4	5	6	7	8	9	10	11	12	13	14	15	16	17	18	19	20	21	22	23	24
A			71986	89698	89258	101282	117537	148821	183391	220305	220816
B			78642	77139	83654	94780	106524	132128	167028	206448	227365
C
D
E
F
G
H
I
J
K
L
M
N
O
P
	2. Blank corrected based on Raw Data (350/450)
	1	2	3	4	5	6	7	8	9	10	11	12	13	14	15	16	17	18	19	20	21	22	23	24		Average of all blanks used
A			-152105	-134393	-134833	-122809	-106554	-75270	-40700	-3786
B			-145449	-146952	-140437	-129311	-117567	-91963	-57063	-17643
C
D
E
F
G
H
I
J
K
L
M
N
O
P
	3. Average over replicates based on Blank corrected (350/450)
	1	2	3	4	5	6	7	8	9	10	11	12	13	14	15	16	17	18	19	20	21	22	23	24
A			-148777	-140672	-137635	-126060	-112060	-83616	-48881	-10714
B			-148777	-140672	-137635	-126060	-112060	-83616	-48881	-10714
C
D
E
F
G
H
I
J
K
L
M
N
O
P
Cycle 16 (300 s)
	1. Raw Data (350/450)
	1	2	3	4	5	6	7	8	9	10	11	12	13	14	15	16	17	18	19	20	21	22	23	24
A			72077	89212	89316	101294	116486	148052	184311	221025	218984
B			78376	77230	84390	94313	106622	132051	166060	205502	227542
C
D
E
F
G
H
I
J
K
L
M
N
O
P
	2. Blank corrected based on Raw Data (350/450)
	1	2	3	4	5	6	7	8	9	10	11	12	13	14	15	16	17	18	19	20	21	22	23	24		Average of all blanks used
A			-151186	-134051	-133947	-121969	-106777	-75211	-38952	-2238
B			-144887	-146033	-138873	-128950	-116641	-91212	-57203	-17761
C
D
E
F
G
H
I
J
K
L
M
N
O
P
	3. Average over replicates based on Blank corrected (350/450)
	1	2	3	4	5	6	7	8	9	10	11	12	13	14	15	16	17	18	19	20	21	22	23	24
A			-148037	-140042	-136410	-125460	-111709	-83212	-48078	-10000
B			-148037	-140042	-136410	-125460	-111709	-83212	-48078	-10000
C
D
E
F
G
H
I
J
K
L
M
N
O
P

## Sheet: AlaAMC 5uM Run
User: USER
Path: C:\Program Files\BMG\PHERAstar\User\Data\
Test ID: 8481
Test Name: ShanAMC Costar384 Record
Date: 06-Nov-19
Time: 1:38:55 PM
ID1: AB041 AlaAMC 5uM Record Run 1
Fluorescence (FI)
Cycle 1 (0 min)
	1. Raw Data (350/450)
	1	2	3	4	5	6	7	8	9	10	11	12	13	14	15	16	17	18	19	20	21	22	23	24
A			67539	77381	68029	82310	84478	117633	137232	168434	182654
B			58890	61350	71894	81974	81101	116018	148039	180892	193652
C
D
E
F
G
H
I
J
K
L
M
N
O
P
	2. Blank corrected based on Raw Data (350/450)
	1	2	3	4	5	6	7	8	9	10	11	12	13	14	15	16	17	18	19	20	21	22	23	24		Average of all blanks used
A			-120614	-110772	-120124	-105843	-103675	-70520	-50921	-19719
B			-129263	-126803	-116259	-106179	-107052	-72135	-40114	-7261
C
D
E
F
G
H
I
J
K
L
M
N
O
P
	3. Average over replicates based on Blank corrected (350/450)
	1	2	3	4	5	6	7	8	9	10	11	12	13	14	15	16	17	18	19	20	21	22	23	24
A			-124939	-118788	-118192	-106011	-105364	-71328	-45518	-13490
B			-124939	-118788	-118192	-106011	-105364	-71328	-45518	-13490
C
D
E
F
G
H
I
J
K
L
M
N
O
P
Cycle 2 (0 min 20 s)
	1. Raw Data (350/450)
	1	2	3	4	5	6	7	8	9	10	11	12	13	14	15	16	17	18	19	20	21	22	23	24
A			67940	77564	68220	83119	84906	118578	137328	169374	182851
B			59242	61029	71214	81870	82249	116700	150292	182445	193351
C
D
E
F
G
H
I
J
K
L
M
N
O
P
	2. Blank corrected based on Raw Data (350/450)
	1	2	3	4	5	6	7	8	9	10	11	12	13	14	15	16	17	18	19	20	21	22	23	24		Average of all blanks used
A			-120161	-110537	-119881	-104982	-103195	-69523	-50773	-18727
B			-128859	-127072	-116887	-106231	-105852	-71401	-37809	-5656
C
D
E
F
G
H
I
J
K
L
M
N
O
P
	3. Average over replicates based on Blank corrected (350/450)
	1	2	3	4	5	6	7	8	9	10	11	12	13	14	15	16	17	18	19	20	21	22	23	24
A			-124510	-118805	-118384	-105607	-104524	-70462	-44291	-12192
B			-124510	-118805	-118384	-105607	-104524	-70462	-44291	-12192
C
D
E
F
G
H
I
J
K
L
M
N
O
P
Cycle 3 (0 min 40 s)
	1. Raw Data (350/450)
	1	2	3	4	5	6	7	8	9	10	11	12	13	14	15	16	17	18	19	20	21	22	23	24
A			67457	77758	68646	83255	84607	118378	138103	168755	182108
B			59632	61287	72128	82362	83828	117401	150135	182334	193596
C
D
E
F
G
H
I
J
K
L
M
N
O
P
	2. Blank corrected based on Raw Data (350/450)
	1	2	3	4	5	6	7	8	9	10	11	12	13	14	15	16	17	18	19	20	21	22	23	24		Average of all blanks used
A			-120395	-110094	-119206	-104597	-103245	-69474	-49749	-19097
B			-128220	-126565	-115724	-105490	-104024	-70451	-37717	-5518
C
D
E
F
G
H
I
J
K
L
M
N
O
P
	3. Average over replicates based on Blank corrected (350/450)
	1	2	3	4	5	6	7	8	9	10	11	12	13	14	15	16	17	18	19	20	21	22	23	24
A			-124308	-118330	-117465	-105044	-103635	-69963	-43733	-12308
B			-124308	-118330	-117465	-105044	-103635	-69963	-43733	-12308
C
D
E
F
G
H
I
J
K
L
M
N
O
P
Cycle 4 (1 min)
	1. Raw Data (350/450)
	1	2	3	4	5	6	7	8	9	10	11	12	13	14	15	16	17	18	19	20	21	22	23	24
A			67380	77729	68629	83471	85686	119487	138420	170620	181378
B			58805	61375	72609	79114	84124	117302	150945	183508	192394
C
D
E
F
G
H
I
J
K
L
M
N
O
P
	2. Blank corrected based on Raw Data (350/450)
	1	2	3	4	5	6	7	8	9	10	11	12	13	14	15	16	17	18	19	20	21	22	23	24		Average of all blanks used
A			-119506	-109157	-118257	-103415	-101200	-67399	-48466	-16266
B			-128081	-125511	-114277	-107772	-102762	-69584	-35941	-3378
C
D
E
F
G
H
I
J
K
L
M
N
O
P
	3. Average over replicates based on Blank corrected (350/450)
	1	2	3	4	5	6	7	8	9	10	11	12	13	14	15	16	17	18	19	20	21	22	23	24
A			-123794	-117334	-116267	-105594	-101981	-68492	-42204	-9822
B			-123794	-117334	-116267	-105594	-101981	-68492	-42204	-9822
C
D
E
F
G
H
I
J
K
L
M
N
O
P
Cycle 5 (1 min 20 s)
	1. Raw Data (350/450)
	1	2	3	4	5	6	7	8	9	10	11	12	13	14	15	16	17	18	19	20	21	22	23	24
A			67351	78085	68559	83056	85820	119502	139605	171500	181487
B			58773	61358	71969	79891	84778	118004	151109	184629	190470
C
D
E
F
G
H
I
J
K
L
M
N
O
P
	2. Blank corrected based on Raw Data (350/450)
	1	2	3	4	5	6	7	8	9	10	11	12	13	14	15	16	17	18	19	20	21	22	23	24		Average of all blanks used
A			-118628	-107894	-117420	-102923	-100159	-66477	-46374	-14479
B			-127206	-124621	-114010	-106088	-101201	-67975	-34870	-1350
C
D
E
F
G
H
I
J
K
L
M
N
O
P
	3. Average over replicates based on Blank corrected (350/450)
	1	2	3	4	5	6	7	8	9	10	11	12	13	14	15	16	17	18	19	20	21	22	23	24
A			-122917	-116257	-115715	-104505	-100680	-67226	-40622	-7914
B			-122917	-116257	-115715	-104505	-100680	-67226	-40622	-7914
C
D
E
F
G
H
I
J
K
L
M
N
O
P
Cycle 6 (1 min 40 s)
	1. Raw Data (350/450)
	1	2	3	4	5	6	7	8	9	10	11	12	13	14	15	16	17	18	19	20	21	22	23	24
A			67361	78325	68926	83058	85718	119592	139502	171228	181233
B			58812	61169	72362	79832	84916	118001	152210	186161	191452
C
D
E
F
G
H
I
J
K
L
M
N
O
P
	2. Blank corrected based on Raw Data (350/450)
	1	2	3	4	5	6	7	8	9	10	11	12	13	14	15	16	17	18	19	20	21	22	23	24		Average of all blanks used
A			-118982	-108018	-117417	-103285	-100625	-66751	-46841	-15115
B			-127531	-125174	-113981	-106511	-101427	-68342	-34133	-182
C
D
E
F
G
H
I
J
K
L
M
N
O
P
	3. Average over replicates based on Blank corrected (350/450)
	1	2	3	4	5	6	7	8	9	10	11	12	13	14	15	16	17	18	19	20	21	22	23	24
A			-123256	-116596	-115699	-104898	-101026	-67546	-40487	-7648
B			-123256	-116596	-115699	-104898	-101026	-67546	-40487	-7648
C
D
E
F
G
H
I
J
K
L
M
N
O
P
Cycle 7 (2 min)
	1. Raw Data (350/450)
	1	2	3	4	5	6	7	8	9	10	11	12	13	14	15	16	17	18	19	20	21	22	23	24
A			67611	77898	68770	83016	86419	120377	140599	172538	181297
B			58767	61602	72484	80266	85143	118511	153254	187432	189937
C
D
E
F
G
H
I
J
K
L
M
N
O
P
	2. Blank corrected based on Raw Data (350/450)
	1	2	3	4	5	6	7	8	9	10	11	12	13	14	15	16	17	18	19	20	21	22	23	24		Average of all blanks used
A			-118006	-107719	-116847	-102601	-99198	-65240	-45018	-13079
B			-126850	-124015	-113133	-105351	-100474	-67106	-32363	1815
C
D
E
F
G
H
I
J
K
L
M
N
O
P
	3. Average over replicates based on Blank corrected (350/450)
	1	2	3	4	5	6	7	8	9	10	11	12	13	14	15	16	17	18	19	20	21	22	23	24
A			-122428	-115867	-114990	-103976	-99836	-66173	-38691	-5632
B			-122428	-115867	-114990	-103976	-99836	-66173	-38691	-5632
C
D
E
F
G
H
I
J
K
L
M
N
O
P
Cycle 8 (2 min 20 s)
	1. Raw Data (350/450)
	1	2	3	4	5	6	7	8	9	10	11	12	13	14	15	16	17	18	19	20	21	22	23	24
A			67658	78415	69083	82964	86934	120791	141744	173889	181660
B			59176	61701	72601	80648	84173	119285	153035	187516	191532
C
D
E
F
G
H
I
J
K
L
M
N
O
P
	2. Blank corrected based on Raw Data (350/450)
	1	2	3	4	5	6	7	8	9	10	11	12	13	14	15	16	17	18	19	20	21	22	23	24		Average of all blanks used
A			-118938	-108181	-117513	-103632	-99662	-65805	-44852	-12707
B			-127420	-124895	-113995	-105948	-102423	-67311	-33561	920
C
D
E
F
G
H
I
J
K
L
M
N
O
P
	3. Average over replicates based on Blank corrected (350/450)
	1	2	3	4	5	6	7	8	9	10	11	12	13	14	15	16	17	18	19	20	21	22	23	24
A			-123179	-116538	-115754	-104790	-101043	-66558	-39207	-5894
B			-123179	-116538	-115754	-104790	-101043	-66558	-39207	-5894
C
D
E
F
G
H
I
J
K
L
M
N
O
P
Cycle 9 (2 min 40 s)
	1. Raw Data (350/450)
	1	2	3	4	5	6	7	8	9	10	11	12	13	14	15	16	17	18	19	20	21	22	23	24
A			66940	78243	69291	83372	86673	121899	143033	174009	179878
B			58899	61473	72170	80618	85172	119982	154219	189401	190435
C
D
E
F
G
H
I
J
K
L
M
N
O
P
	2. Blank corrected based on Raw Data (350/450)
	1	2	3	4	5	6	7	8	9	10	11	12	13	14	15	16	17	18	19	20	21	22	23	24		Average of all blanks used
A			-118217	-106914	-115866	-101785	-98484	-63258	-42124	-11148
B			-126258	-123684	-112987	-104539	-99985	-65175	-30938	4245
C
D
E
F
G
H
I
J
K
L
M
N
O
P
	3. Average over replicates based on Blank corrected (350/450)
	1	2	3	4	5	6	7	8	9	10	11	12	13	14	15	16	17	18	19	20	21	22	23	24
A			-122237	-115299	-114426	-103162	-99234	-64216	-36531	-3452
B			-122237	-115299	-114426	-103162	-99234	-64216	-36531	-3452
C
D
E
F
G
H
I
J
K
L
M
N
O
P
Cycle 10 (3 min)
	1. Raw Data (350/450)
	1	2	3	4	5	6	7	8	9	10	11	12	13	14	15	16	17	18	19	20	21	22	23	24
A			67520	78036	69346	83485	86772	122074	142511	175103	180506
B			58707	61705	72877	80602	85953	120971	155339	188963	189965
C
D
E
F
G
H
I
J
K
L
M
N
O
P
	2. Blank corrected based on Raw Data (350/450)
	1	2	3	4	5	6	7	8	9	10	11	12	13	14	15	16	17	18	19	20	21	22	23	24		Average of all blanks used
A			-117716	-107200	-115890	-101751	-98464	-63162	-42725	-10133
B			-126529	-123531	-112359	-104634	-99283	-64265	-29897	3728
C
D
E
F
G
H
I
J
K
L
M
N
O
P
	3. Average over replicates based on Blank corrected (350/450)
	1	2	3	4	5	6	7	8	9	10	11	12	13	14	15	16	17	18	19	20	21	22	23	24
A			-122122	-115365	-114124	-103192	-98873	-63713	-36311	-3203
B			-122122	-115365	-114124	-103192	-98873	-63713	-36311	-3203
C
D
E
F
G
H
I
J
K
L
M
N
O
P
Cycle 11 (3 min 20 s)
	1. Raw Data (350/450)
	1	2	3	4	5	6	7	8	9	10	11	12	13	14	15	16	17	18	19	20	21	22	23	24
A			67488	77933	69267	83659	86522	122834	143973	176441	179225
B			58870	62148	72717	81111	85526	121068	156406	191866	189461
C
D
E
F
G
H
I
J
K
L
M
N
O
P
	2. Blank corrected based on Raw Data (350/450)
	1	2	3	4	5	6	7	8	9	10	11	12	13	14	15	16	17	18	19	20	21	22	23	24		Average of all blanks used
A			-116855	-106410	-115076	-100684	-97821	-61509	-40370	-7902
B			-125473	-122195	-111626	-103232	-98817	-63275	-27937	7523
C
D
E
F
G
H
I
J
K
L
M
N
O
P
	3. Average over replicates based on Blank corrected (350/450)
	1	2	3	4	5	6	7	8	9	10	11	12	13	14	15	16	17	18	19	20	21	22	23	24
A			-121164	-114303	-113351	-101958	-98319	-62392	-34154	-190
B			-121164	-114303	-113351	-101958	-98319	-62392	-34154	-190
C
D
E
F
G
H
I
J
K
L
M
N
O
P
Cycle 12 (3 min 40 s)
	1. Raw Data (350/450)
	1	2	3	4	5	6	7	8	9	10	11	12	13	14	15	16	17	18	19	20	21	22	23	24
A			67650	78806	69290	84638	87299	123571	144521	177352	180613
B			59009	61305	72548	81240	86154	121540	156330	192541	189927
C
D
E
F
G
H
I
J
K
L
M
N
O
P
	2. Blank corrected based on Raw Data (350/450)
	1	2	3	4	5	6	7	8	9	10	11	12	13	14	15	16	17	18	19	20	21	22	23	24		Average of all blanks used
A			-117620	-106464	-115980	-100632	-97971	-61699	-40749	-7918
B			-126261	-123965	-112722	-104030	-99116	-63730	-28940	7271
C
D
E
F
G
H
I
J
K
L
M
N
O
P
	3. Average over replicates based on Blank corrected (350/450)
	1	2	3	4	5	6	7	8	9	10	11	12	13	14	15	16	17	18	19	20	21	22	23	24
A			-121941	-115215	-114351	-102331	-98544	-62715	-34845	-324
B			-121941	-115215	-114351	-102331	-98544	-62715	-34845	-324
C
D
E
F
G
H
I
J
K
L
M
N
O
P
Cycle 13 (4 min)
	1. Raw Data (350/450)
	1	2	3	4	5	6	7	8	9	10	11	12	13	14	15	16	17	18	19	20	21	22	23	24
A			67587	78597	69252	83720	86710	123056	144162	178729	180092
B			58297	62070	72756	81207	85662	122080	158511	194672	189631
C
D
E
F
G
H
I
J
K
L
M
N
O
P
	2. Blank corrected based on Raw Data (350/450)
	1	2	3	4	5	6	7	8	9	10	11	12	13	14	15	16	17	18	19	20	21	22	23	24		Average of all blanks used
A			-117275	-106265	-115610	-101142	-98152	-61806	-40700	-6133
B			-126565	-122792	-112106	-103655	-99200	-62782	-26351	9811
C
D
E
F
G
H
I
J
K
L
M
N
O
P
	3. Average over replicates based on Blank corrected (350/450)
	1	2	3	4	5	6	7	8	9	10	11	12	13	14	15	16	17	18	19	20	21	22	23	24
A			-121920	-114528	-113858	-102398	-98676	-62294	-33525	1839
B			-121920	-114528	-113858	-102398	-98676	-62294	-33525	1839
C
D
E
F
G
H
I
J
K
L
M
N
O
P
Cycle 14 (4 min 20 s)
	1. Raw Data (350/450)
	1	2	3	4	5	6	7	8	9	10	11	12	13	14	15	16	17	18	19	20	21	22	23	24
A			67107	78460	68832	84357	87211	124382	146676	178697	179614
B			58831	62054	73071	82343	86723	122651	158622	194872	189525
C
D
E
F
G
H
I
J
K
L
M
N
O
P
	2. Blank corrected based on Raw Data (350/450)
	1	2	3	4	5	6	7	8	9	10	11	12	13	14	15	16	17	18	19	20	21	22	23	24		Average of all blanks used
A			-117463	-106110	-115738	-100213	-97359	-60188	-37894	-5873
B			-125739	-122516	-111499	-102227	-97847	-61919	-25948	10303
C
D
E
F
G
H
I
J
K
L
M
N
O
P
	3. Average over replicates based on Blank corrected (350/450)
	1	2	3	4	5	6	7	8	9	10	11	12	13	14	15	16	17	18	19	20	21	22	23	24
A			-121601	-114313	-113618	-101220	-97603	-61053	-31921	2215
B			-121601	-114313	-113618	-101220	-97603	-61053	-31921	2215
C
D
E
F
G
H
I
J
K
L
M
N
O
P
Cycle 15 (4 min 40 s)
	1. Raw Data (350/450)
	1	2	3	4	5	6	7	8	9	10	11	12	13	14	15	16	17	18	19	20	21	22	23	24
A			67421	78901	69164	84058	88050	124461	147398	179834	178797
B			59014	61848	72968	82123	86787	122308	159188	194962	189064
C
D
E
F
G
H
I
J
K
L
M
N
O
P
	2. Blank corrected based on Raw Data (350/450)
	1	2	3	4	5	6	7	8	9	10	11	12	13	14	15	16	17	18	19	20	21	22	23	24		Average of all blanks used
A			-116510	-105030	-114767	-99873	-95881	-59470	-36533	-4097
B			-124917	-122083	-110963	-101808	-97144	-61623	-24743	11032
C
D
E
F
G
H
I
J
K
L
M
N
O
P
	3. Average over replicates based on Blank corrected (350/450)
	1	2	3	4	5	6	7	8	9	10	11	12	13	14	15	16	17	18	19	20	21	22	23	24
A			-120713	-113556	-112865	-100840	-96512	-60546	-30638	3468
B			-120713	-113556	-112865	-100840	-96512	-60546	-30638	3468
C
D
E
F
G
H
I
J
K
L
M
N
O
P
Cycle 16 (5 min)
	1. Raw Data (350/450)
	1	2	3	4	5	6	7	8	9	10	11	12	13	14	15	16	17	18	19	20	21	22	23	24
A			67121	79067	69277	83969	87679	124427	146989	179371	179051
B			58651	62255	73062	82046	87364	123286	159089	197779	189112
C
D
E
F
G
H
I
J
K
L
M
N
O
P
	2. Blank corrected based on Raw Data (350/450)
	1	2	3	4	5	6	7	8	9	10	11	12	13	14	15	16	17	18	19	20	21	22	23	24		Average of all blanks used
A			-116961	-105015	-114805	-100113	-96403	-59655	-37093	-4711
B			-125431	-121827	-111020	-102036	-96718	-60796	-24993	13698
C
D
E
F
G
H
I
J
K
L
M
N
O
P
	3. Average over replicates based on Blank corrected (350/450)
	1	2	3	4	5	6	7	8	9	10	11	12	13	14	15	16	17	18	19	20	21	22	23	24
A			-121196	-113421	-112912	-101074	-96560	-60225	-31043	4494
B			-121196	-113421	-112912	-101074	-96560	-60225	-31043	4494
C
D
E
F
G
H
I
J
K
L
M
N
O
P
Cycle 17 (5 min 20 s)
	1. Raw Data (350/450)
	1	2	3	4	5	6	7	8	9	10	11	12	13	14	15	16	17	18	19	20	21	22	23	24
A			66970	78843	69744	84735	88806	124756	148729	179577	178664
B			59047	62159	73379	82735	87471	123959	161101	197893	188698
C
D
E
F
G
H
I
J
K
L
M
N
O
P
	2. Blank corrected based on Raw Data (350/450)
	1	2	3	4	5	6	7	8	9	10	11	12	13	14	15	16	17	18	19	20	21	22	23	24		Average of all blanks used
A			-116711	-104838	-113937	-98946	-94875	-58925	-34952	-4104
B			-124634	-121522	-110302	-100946	-96210	-59722	-22580	14212
C
D
E
F
G
H
I
J
K
L
M
N
O
P
	3. Average over replicates based on Blank corrected (350/450)
	1	2	3	4	5	6	7	8	9	10	11	12	13	14	15	16	17	18	19	20	21	22	23	24
A			-120673	-113180	-112120	-99946	-95543	-59324	-28766	5054
B			-120673	-113180	-112120	-99946	-95543	-59324	-28766	5054
C
D
E
F
G
H
I
J
K
L
M
N
O
P
Cycle 18 (5 min 40 s)
	1. Raw Data (350/450)
	1	2	3	4	5	6	7	8	9	10	11	12	13	14	15	16	17	18	19	20	21	22	23	24
A			67166	79595	70051	84671	88083	126335	148358	180590	179341
B			58884	62206	73238	83990	88314	123354	160555	199210	187782
C
D
E
F
G
H
I
J
K
L
M
N
O
P
	2. Blank corrected based on Raw Data (350/450)
	1	2	3	4	5	6	7	8	9	10	11	12	13	14	15	16	17	18	19	20	21	22	23	24		Average of all blanks used
A			-116396	-103967	-113511	-98891	-95479	-57227	-35204	-2972
B			-124678	-121356	-110324	-99572	-95248	-60208	-23007	15649
C
D
E
F
G
H
I
J
K
L
M
N
O
P
	3. Average over replicates based on Blank corrected (350/450)
	1	2	3	4	5	6	7	8	9	10	11	12	13	14	15	16	17	18	19	20	21	22	23	24
A			-120537	-112661	-111917	-99231	-95363	-58717	-29105	6339
B			-120537	-112661	-111917	-99231	-95363	-58717	-29105	6339
C
D
E
F
G
H
I
J
K
L
M
N
O
P
Cycle 19 (6 min)
	1. Raw Data (350/450)
	1	2	3	4	5	6	7	8	9	10	11	12	13	14	15	16	17	18	19	20	21	22	23	24
A			67354	79267	69404	84451	88709	126360	149543	182392	178036
B			59163	62331	73384	83142	88071	124615	162205	201049	187818
C
D
E
F
G
H
I
J
K
L
M
N
O
P
	2. Blank corrected based on Raw Data (350/450)
	1	2	3	4	5	6	7	8	9	10	11	12	13	14	15	16	17	18	19	20	21	22	23	24		Average of all blanks used
A			-115573	-103660	-113523	-98476	-94218	-56567	-33384	-535
B			-123764	-120596	-109543	-99785	-94856	-58312	-20722	18122
C
D
E
F
G
H
I
J
K
L
M
N
O
P
	3. Average over replicates based on Blank corrected (350/450)
	1	2	3	4	5	6	7	8	9	10	11	12	13	14	15	16	17	18	19	20	21	22	23	24
A			-119669	-112128	-111533	-99131	-94537	-57440	-27053	8794
B			-119669	-112128	-111533	-99131	-94537	-57440	-27053	8794
C
D
E
F
G
H
I
J
K
L
M
N
O
P
Cycle 20 (6 min 20 s)
	1. Raw Data (350/450)
	1	2	3	4	5	6	7	8	9	10	11	12	13	14	15	16	17	18	19	20	21	22	23	24
A			67584	79433	69100	84578	88860	127114	150655	183242	177177
B			58938	61994	73505	83260	87927	125370	160950	201282	187208
C
D
E
F
G
H
I
J
K
L
M
N
O
P
	2. Blank corrected based on Raw Data (350/450)
	1	2	3	4	5	6	7	8	9	10	11	12	13	14	15	16	17	18	19	20	21	22	23	24		Average of all blanks used
A			-114609	-102760	-113093	-97615	-93333	-55079	-31538	1050
B			-123255	-120199	-108688	-98933	-94266	-56823	-21243	19090
C
D
E
F
G
H
I
J
K
L
M
N
O
P
	3. Average over replicates based on Blank corrected (350/450)
	1	2	3	4	5	6	7	8	9	10	11	12	13	14	15	16	17	18	19	20	21	22	23	24
A			-118932	-111479	-110890	-98274	-93799	-55951	-26390	10070
B			-118932	-111479	-110890	-98274	-93799	-55951	-26390	10070
C
D
E
F
G
H
I
J
K
L
M
N
O
P
Cycle 21 (6 min 40 s)
	1. Raw Data (350/450)
	1	2	3	4	5	6	7	8	9	10	11	12	13	14	15	16	17	18	19	20	21	22	23	24
A			67022	80025	69793	85157	90163	127616	149962	183423	177693
B			58706	62089	73514	83397	88344	125722	163269	202256	187141
C
D
E
F
G
H
I
J
K
L
M
N
O
P
	2. Blank corrected based on Raw Data (350/450)
	1	2	3	4	5	6	7	8	9	10	11	12	13	14	15	16	17	18	19	20	21	22	23	24		Average of all blanks used
A			-115395	-102392	-112624	-97260	-92254	-54801	-32455	1006
B			-123711	-120328	-108903	-99020	-94073	-56695	-19148	19839
C
D
E
F
G
H
I
J
K
L
M
N
O
P
	3. Average over replicates based on Blank corrected (350/450)
	1	2	3	4	5	6	7	8	9	10	11	12	13	14	15	16	17	18	19	20	21	22	23	24
A			-119553	-111360	-110764	-98140	-93164	-55748	-25802	10423
B			-119553	-111360	-110764	-98140	-93164	-55748	-25802	10423
C
D
E
F
G
H
I
J
K
L
M
N
O
P
Cycle 22 (7 min)
	1. Raw Data (350/450)
	1	2	3	4	5	6	7	8	9	10	11	12	13	14	15	16	17	18	19	20	21	22	23	24
A			67574	79871	70127	84300	88296	127527	151009	185018	177803
B			58885	62025	73638	83990	88663	125314	164751	203437	186678
C
D
E
F
G
H
I
J
K
L
M
N
O
P
	2. Blank corrected based on Raw Data (350/450)
	1	2	3	4	5	6	7	8	9	10	11	12	13	14	15	16	17	18	19	20	21	22	23	24		Average of all blanks used
A			-114667	-102370	-112114	-97941	-93945	-54714	-31232	2778
B			-123356	-120216	-108603	-98251	-93578	-56927	-17490	21197
C
D
E
F
G
H
I
J
K
L
M
N
O
P
	3. Average over replicates based on Blank corrected (350/450)
	1	2	3	4	5	6	7	8	9	10	11	12	13	14	15	16	17	18	19	20	21	22	23	24
A			-119011	-111293	-110358	-98096	-93761	-55820	-24361	11987
B			-119011	-111293	-110358	-98096	-93761	-55820	-24361	11987
C
D
E
F
G
H
I
J
K
L
M
N
O
P
Cycle 23 (7 min 20 s)
	1. Raw Data (350/450)
	1	2	3	4	5	6	7	8	9	10	11	12	13	14	15	16	17	18	19	20	21	22	23	24
A			67234	80016	69882	85020	89869	127607	152577	186233	176993
B			58913	62551	73861	84732	88348	127712	165894	205847	186251
C
D
E
F
G
H
I
J
K
L
M
N
O
P
	2. Blank corrected based on Raw Data (350/450)
	1	2	3	4	5	6	7	8	9	10	11	12	13	14	15	16	17	18	19	20	21	22	23	24		Average of all blanks used
A			-114388	-101606	-111740	-96602	-91753	-54015	-29045	4611
B			-122709	-119071	-107761	-96890	-93274	-53910	-15728	24225
C
D
E
F
G
H
I
J
K
L
M
N
O
P
	3. Average over replicates based on Blank corrected (350/450)
	1	2	3	4	5	6	7	8	9	10	11	12	13	14	15	16	17	18	19	20	21	22	23	24
A			-118549	-110339	-109751	-96746	-92514	-53963	-22387	14418
B			-118549	-110339	-109751	-96746	-92514	-53963	-22387	14418
C
D
E
F
G
H
I
J
K
L
M
N
O
P
Cycle 24 (7 min 40 s)
	1. Raw Data (350/450)
	1	2	3	4	5	6	7	8	9	10	11	12	13	14	15	16	17	18	19	20	21	22	23	24
A			67312	80260	70411	85389	89654	128639	153303	187303	177212
B			58865	61850	73548	84656	88957	128274	166266	205446	185943
C
D
E
F
G
H
I
J
K
L
M
N
O
P
	2. Blank corrected based on Raw Data (350/450)
	1	2	3	4	5	6	7	8	9	10	11	12	13	14	15	16	17	18	19	20	21	22	23	24		Average of all blanks used
A			-114266	-101318	-111167	-96189	-91924	-52939	-28275	5726
B			-122713	-119728	-108030	-96922	-92621	-53304	-15312	23869
C
D
E
F
G
H
I
J
K
L
M
N
O
P
	3. Average over replicates based on Blank corrected (350/450)
	1	2	3	4	5	6	7	8	9	10	11	12	13	14	15	16	17	18	19	20	21	22	23	24
A			-118489	-110523	-109598	-96555	-92272	-53121	-21793	14797
B			-118489	-110523	-109598	-96555	-92272	-53121	-21793	14797
C
D
E
F
G
H
I
J
K
L
M
N
O
P
Cycle 25 (8 min)
	1. Raw Data (350/450)
	1	2	3	4	5	6	7	8	9	10	11	12	13	14	15	16	17	18	19	20	21	22	23	24
A			67147	80025	70209	84887	90591	128360	153396	188472	176068
B			58822	62515	74063	85009	89399	127705	167054	207014	184804
C
D
E
F
G
H
I
J
K
L
M
N
O
P
	2. Blank corrected based on Raw Data (350/450)
	1	2	3	4	5	6	7	8	9	10	11	12	13	14	15	16	17	18	19	20	21	22	23	24		Average of all blanks used
A			-113289	-100411	-110227	-95549	-89845	-52076	-27040	8036
B			-121614	-117921	-106373	-95427	-91037	-52731	-13382	26578
C
D
E
F
G
H
I
J
K
L
M
N
O
P
	3. Average over replicates based on Blank corrected (350/450)
	1	2	3	4	5	6	7	8	9	10	11	12	13	14	15	16	17	18	19	20	21	22	23	24
A			-117452	-109166	-108300	-95488	-90441	-52404	-20211	17307
B			-117452	-109166	-108300	-95488	-90441	-52404	-20211	17307
C
D
E
F
G
H
I
J
K
L
M
N
O
P
Cycle 26 (8 min 20 s)
	1. Raw Data (350/450)
	1	2	3	4	5	6	7	8	9	10	11	12	13	14	15	16	17	18	19	20	21	22	23	24
A			66581	79712	70111	85234	90698	129309	154388	188421	175696
B			58772	61935	74161	85598	89161	129192	168194	208823	185342
C
D
E
F
G
H
I
J
K
L
M
N
O
P
	2. Blank corrected based on Raw Data (350/450)
	1	2	3	4	5	6	7	8	9	10	11	12	13	14	15	16	17	18	19	20	21	22	23	24		Average of all blanks used
A			-113938	-100807	-110408	-95285	-89821	-51210	-26131	7902
B			-121747	-118584	-106358	-94921	-91358	-51327	-12325	28304
C
D
E
F
G
H
I
J
K
L
M
N
O
P
	3. Average over replicates based on Blank corrected (350/450)
	1	2	3	4	5	6	7	8	9	10	11	12	13	14	15	16	17	18	19	20	21	22	23	24
A			-117843	-109696	-108383	-95103	-90590	-51269	-19228	18103
B			-117843	-109696	-108383	-95103	-90590	-51269	-19228	18103
C
D
E
F
G
H
I
J
K
L
M
N
O
P
Cycle 27 (8 min 40 s)
	1. Raw Data (350/450)
	1	2	3	4	5	6	7	8	9	10	11	12	13	14	15	16	17	18	19	20	21	22	23	24
A			67037	80114	70441	85647	91125	130320	154753	189694	175847
B			58810	62275	74040	85734	90103	129105	168940	209284	185689
C
D
E
F
G
H
I
J
K
L
M
N
O
P
	2. Blank corrected based on Raw Data (350/450)
	1	2	3	4	5	6	7	8	9	10	11	12	13	14	15	16	17	18	19	20	21	22	23	24		Average of all blanks used
A			-113731	-100654	-110327	-95121	-89643	-50448	-26015	8926
B			-121958	-118493	-106728	-95034	-90665	-51663	-11828	28516
C
D
E
F
G
H
I
J
K
L
M
N
O
P
	3. Average over replicates based on Blank corrected (350/450)
	1	2	3	4	5	6	7	8	9	10	11	12	13	14	15	16	17	18	19	20	21	22	23	24
A			-117845	-109574	-108528	-95078	-90154	-51056	-18922	18721
B			-117845	-109574	-108528	-95078	-90154	-51056	-18922	18721
C
D
E
F
G
H
I
J
K
L
M
N
O
P
Cycle 28 (9 min)
	1. Raw Data (350/450)
	1	2	3	4	5	6	7	8	9	10	11	12	13	14	15	16	17	18	19	20	21	22	23	24
A			67314	79831	70351	85713	90495	130180	156076	190350	175555
B			58780	62340	74711	85492	90142	130165	169754	209792	184399
C
D
E
F
G
H
I
J
K
L
M
N
O
P
	2. Blank corrected based on Raw Data (350/450)
	1	2	3	4	5	6	7	8	9	10	11	12	13	14	15	16	17	18	19	20	21	22	23	24		Average of all blanks used
A			-112663	-100146	-109626	-94264	-89482	-49797	-23901	10373
B			-121197	-117637	-105266	-94485	-89835	-49812	-10223	29815
C
D
E
F
G
H
I
J
K
L
M
N
O
P
	3. Average over replicates based on Blank corrected (350/450)
	1	2	3	4	5	6	7	8	9	10	11	12	13	14	15	16	17	18	19	20	21	22	23	24
A			-116930	-108892	-107446	-94375	-89659	-49805	-17062	20094
B			-116930	-108892	-107446	-94375	-89659	-49805	-17062	20094
C
D
E
F
G
H
I
J
K
L
M
N
O
P
Cycle 29 (9 min 20 s)
	1. Raw Data (350/450)
	1	2	3	4	5	6	7	8	9	10	11	12	13	14	15	16	17	18	19	20	21	22	23	24
A			67326	80534	70504	85842	91469	131302	156168	191622	175337
B			58255	62835	74664	85673	90640	130197	170746	212088	185016
C
D
E
F
G
H
I
J
K
L
M
N
O
P
	2. Blank corrected based on Raw Data (350/450)
	1	2	3	4	5	6	7	8	9	10	11	12	13	14	15	16	17	18	19	20	21	22	23	24		Average of all blanks used
A			-112851	-99643	-109673	-94335	-88708	-48875	-24009	11446
B			-121922	-117342	-105513	-94504	-89537	-49980	-9431	31912
C
D
E
F
G
H
I
J
K
L
M
N
O
P
	3. Average over replicates based on Blank corrected (350/450)
	1	2	3	4	5	6	7	8	9	10	11	12	13	14	15	16	17	18	19	20	21	22	23	24
A			-117386	-108492	-107593	-94419	-89122	-49427	-16720	21679
B			-117386	-108492	-107593	-94419	-89122	-49427	-16720	21679
C
D
E
F
G
H
I
J
K
L
M
N
O
P
Cycle 30 (9 min 40 s)
	1. Raw Data (350/450)
	1	2	3	4	5	6	7	8	9	10	11	12	13	14	15	16	17	18	19	20	21	22	23	24
A			67235	80292	70628	85734	91852	131790	157529	190539	174613
B			58715	62664	73112	85711	90533	131051	171586	212755	184977
C
D
E
F
G
H
I
J
K
L
M
N
O
P
	2. Blank corrected based on Raw Data (350/450)
	1	2	3	4	5	6	7	8	9	10	11	12	13	14	15	16	17	18	19	20	21	22	23	24		Average of all blanks used
A			-112560	-99503	-109167	-94061	-87943	-48005	-22266	10744
B			-121080	-117131	-106683	-94084	-89262	-48744	-8209	32960
C
D
E
F
G
H
I
J
K
L
M
N
O
P
	3. Average over replicates based on Blank corrected (350/450)
	1	2	3	4	5	6	7	8	9	10	11	12	13	14	15	16	17	18	19	20	21	22	23	24
A			-116820	-108317	-107925	-94073	-88603	-48375	-15238	21852
B			-116820	-108317	-107925	-94073	-88603	-48375	-15238	21852
C
D
E
F
G
H
I
J
K
L
M
N
O
P
Cycle 31 (10 min)
	1. Raw Data (350/450)
	1	2	3	4	5	6	7	8	9	10	11	12	13	14	15	16	17	18	19	20	21	22	23	24
A			66925	79862	70958	86061	91957	132743	158977	191608	174185
B			58862	62434	73881	86375	91308	131140	172465	215059	184724
C
D
E
F
G
H
I
J
K
L
M
N
O
P
	2. Blank corrected based on Raw Data (350/450)
	1	2	3	4	5	6	7	8	9	10	11	12	13	14	15	16	17	18	19	20	21	22	23	24		Average of all blanks used
A			-112530	-99593	-108497	-93394	-87498	-46712	-20478	12154
B			-120593	-117021	-105574	-93080	-88147	-48315	-6990	35605
C
D
E
F
G
H
I
J
K
L
M
N
O
P
	3. Average over replicates based on Blank corrected (350/450)
	1	2	3	4	5	6	7	8	9	10	11	12	13	14	15	16	17	18	19	20	21	22	23	24
A			-116561	-108307	-107035	-93237	-87822	-47513	-13734	23879
B			-116561	-108307	-107035	-93237	-87822	-47513	-13734	23879
C
D
E
F
G
H
I
J
K
L
M
N
O
P
Cycle 32 (10 min 20 s)
	1. Raw Data (350/450)
	1	2	3	4	5	6	7	8	9	10	11	12	13	14	15	16	17	18	19	20	21	22	23	24
A			67062	80817	70574	86325	92248	133248	159306	196391	175010
B			59158	62853	73726	86985	91215	132493	173745	215645	184217
C
D
E
F
G
H
I
J
K
L
M
N
O
P
	2. Blank corrected based on Raw Data (350/450)
	1	2	3	4	5	6	7	8	9	10	11	12	13	14	15	16	17	18	19	20	21	22	23	24		Average of all blanks used
A			-112552	-98797	-109040	-93289	-87366	-46366	-20308	16778
B			-120456	-116761	-105888	-92629	-88399	-47121	-5869	36032
C
D
E
F
G
H
I
J
K
L
M
N
O
P
	3. Average over replicates based on Blank corrected (350/450)
	1	2	3	4	5	6	7	8	9	10	11	12	13	14	15	16	17	18	19	20	21	22	23	24
A			-116504	-107779	-107464	-92959	-87882	-46743	-13088	26405
B			-116504	-107779	-107464	-92959	-87882	-46743	-13088	26405
C
D
E
F
G
H
I
J
K
L
M
N
O
P

## Sheet: ArgAMC 5uM NOENZ
User: USER
Path: C:\Program Files\BMG\PHERAstar\User\Data\
Test ID: 8499
Test Name: ShanAMC Costar384 Record
Date: 06-Nov-19
Time: 5:00:02 PM
ID1: AB045 ArgAMC 5uM Record Run 1 NOENZ
Fluorescence (FI)
Cycle 1 (0 min)
	1. Raw Data (350/450)
	1	2	3	4	5	6	7	8	9	10	11	12	13	14	15	16	17	18	19	20	21	22	23	24
A
B
C
D
E
F
G
H			70824	77570	81567	92156	100663	124677	147520	177953	180208
I			70567	75456	80237	89716	104152	119650	147253	171670	173081
J
K
L
M
N
O
P
	2. Blank corrected based on Raw Data (350/450)
	1	2	3	4	5	6	7	8	9	10	11	12	13	14	15	16	17	18	19	20	21	22	23	24		Average of all blanks used
A
B
C
D
E
F
G
H			-105821	-99075	-95078	-84489	-75982	-51968	-29125	1309
I			-106078	-101189	-96408	-86929	-72493	-56995	-29392	-4975
J
K
L
M
N
O
P
	3. Average over replicates based on Blank corrected (350/450)
	1	2	3	4	5	6	7	8	9	10	11	12	13	14	15	16	17	18	19	20	21	22	23	24
A
B
C
D
E
F
G
H			-105949	-100132	-95743	-85709	-74237	-54481	-29258	-1833
I			-105949	-100132	-95743	-85709	-74237	-54481	-29258	-1833
J
K
L
M
N
O
P
Cycle 2 (0 min 20 s)
	1. Raw Data (350/450)
	1	2	3	4	5	6	7	8	9	10	11	12	13	14	15	16	17	18	19	20	21	22	23	24
A
B
C
D
E
F
G
H			70492	77470	81349	91086	100291	125849	148449	178038	179527
I			70623	75160	80730	89900	103542	120189	146092	171397	171988
J
K
L
M
N
O
P
	2. Blank corrected based on Raw Data (350/450)
	1	2	3	4	5	6	7	8	9	10	11	12	13	14	15	16	17	18	19	20	21	22	23	24		Average of all blanks used
A
B
C
D
E
F
G
H			-105266	-98288	-94409	-84672	-75467	-49909	-27309	2281
I			-105135	-100598	-95028	-85858	-72216	-55569	-29666	-4361
J
K
L
M
N
O
P
	3. Average over replicates based on Blank corrected (350/450)
	1	2	3	4	5	6	7	8	9	10	11	12	13	14	15	16	17	18	19	20	21	22	23	24
A
B
C
D
E
F
G
H			-105200	-99443	-94718	-85265	-73841	-52739	-28487	-1040
I			-105200	-99443	-94718	-85265	-73841	-52739	-28487	-1040
J
K
L
M
N
O
P
Cycle 3 (0 min 40 s)
	1. Raw Data (350/450)
	1	2	3	4	5	6	7	8	9	10	11	12	13	14	15	16	17	18	19	20	21	22	23	24
A
B
C
D
E
F
G
H			70403	77387	82021	91351	100873	125387	146516	177828	179369
I			71256	76092	80515	90069	104066	119414	147522	171137	173761
J
K
L
M
N
O
P
	2. Blank corrected based on Raw Data (350/450)
	1	2	3	4	5	6	7	8	9	10	11	12	13	14	15	16	17	18	19	20	21	22	23	24		Average of all blanks used
A
B
C
D
E
F
G
H			-106162	-99178	-94544	-85214	-75692	-51178	-30049	1263
I			-105309	-100473	-96050	-86496	-72499	-57151	-29043	-5428
J
K
L
M
N
O
P
	3. Average over replicates based on Blank corrected (350/450)
	1	2	3	4	5	6	7	8	9	10	11	12	13	14	15	16	17	18	19	20	21	22	23	24
A
B
C
D
E
F
G
H			-105736	-99826	-95297	-85855	-74096	-54165	-29546	-2083
I			-105736	-99826	-95297	-85855	-74096	-54165	-29546	-2083
J
K
L
M
N
O
P
Cycle 4 (1 min)
	1. Raw Data (350/450)
	1	2	3	4	5	6	7	8	9	10	11	12	13	14	15	16	17	18	19	20	21	22	23	24
A
B
C
D
E
F
G
H			70626	77448	81686	91136	101163	124902	147240	177489	179866
I			71158	75738	81288	90086	103633	119856	146560	171805	173580
J
K
L
M
N
O
P
	2. Blank corrected based on Raw Data (350/450)
	1	2	3	4	5	6	7	8	9	10	11	12	13	14	15	16	17	18	19	20	21	22	23	24		Average of all blanks used
A
B
C
D
E
F
G
H			-106097	-99275	-95037	-85587	-75560	-51821	-29483	766
I			-105565	-100985	-95435	-86637	-73090	-56867	-30163	-4918
J
K
L
M
N
O
P
	3. Average over replicates based on Blank corrected (350/450)
	1	2	3	4	5	6	7	8	9	10	11	12	13	14	15	16	17	18	19	20	21	22	23	24
A
B
C
D
E
F
G
H			-105831	-100130	-95236	-86112	-74325	-54344	-29823	-2076
I			-105831	-100130	-95236	-86112	-74325	-54344	-29823	-2076
J
K
L
M
N
O
P
Cycle 5 (1 min 20 s)
	1. Raw Data (350/450)
	1	2	3	4	5	6	7	8	9	10	11	12	13	14	15	16	17	18	19	20	21	22	23	24
A
B
C
D
E
F
G
H			70065	77404	81298	91600	100257	125334	146238	178356	180307
I			70855	75681	80918	90178	104202	119659	146863	171026	171942
J
K
L
M
N
O
P
	2. Blank corrected based on Raw Data (350/450)
	1	2	3	4	5	6	7	8	9	10	11	12	13	14	15	16	17	18	19	20	21	22	23	24		Average of all blanks used
A
B
C
D
E
F
G
H			-106060	-98721	-94827	-84525	-75868	-50791	-29887	2232
I			-105270	-100444	-95207	-85947	-71923	-56466	-29262	-5099
J
K
L
M
N
O
P
	3. Average over replicates based on Blank corrected (350/450)
	1	2	3	4	5	6	7	8	9	10	11	12	13	14	15	16	17	18	19	20	21	22	23	24
A
B
C
D
E
F
G
H			-105665	-99582	-95017	-85236	-73895	-53628	-29574	-1434
I			-105665	-99582	-95017	-85236	-73895	-53628	-29574	-1434
J
K
L
M
N
O
P
Cycle 6 (1 min 40 s)
	1. Raw Data (350/450)
	1	2	3	4	5	6	7	8	9	10	11	12	13	14	15	16	17	18	19	20	21	22	23	24
A
B
C
D
E
F
G
H			70181	77175	82113	91671	101310	124901	148151	178542	179911
I			71068	75634	81162	90064	103868	119097	146943	170425	172469
J
K
L
M
N
O
P
	2. Blank corrected based on Raw Data (350/450)
	1	2	3	4	5	6	7	8	9	10	11	12	13	14	15	16	17	18	19	20	21	22	23	24		Average of all blanks used
A
B
C
D
E
F
G
H			-106009	-99015	-94077	-84519	-74880	-51289	-28039	2352
I			-105122	-100556	-95028	-86126	-72322	-57093	-29247	-5765
J
K
L
M
N
O
P
	3. Average over replicates based on Blank corrected (350/450)
	1	2	3	4	5	6	7	8	9	10	11	12	13	14	15	16	17	18	19	20	21	22	23	24
A
B
C
D
E
F
G
H			-105566	-99786	-94553	-85323	-73601	-54191	-28643	-1707
I			-105566	-99786	-94553	-85323	-73601	-54191	-28643	-1707
J
K
L
M
N
O
P
Cycle 7 (2 min)
	1. Raw Data (350/450)
	1	2	3	4	5	6	7	8	9	10	11	12	13	14	15	16	17	18	19	20	21	22	23	24
A
B
C
D
E
F
G
H			70384	77586	82102	91314	100757	125067	145822	176874	179402
I			71023	75990	81202	90374	105059	119611	146261	170523	172708
J
K
L
M
N
O
P
	2. Blank corrected based on Raw Data (350/450)
	1	2	3	4	5	6	7	8	9	10	11	12	13	14	15	16	17	18	19	20	21	22	23	24		Average of all blanks used
A
B
C
D
E
F
G
H			-105671	-98469	-93953	-84741	-75298	-50988	-30233	819
I			-105032	-100065	-94853	-85681	-70996	-56444	-29794	-5532
J
K
L
M
N
O
P
	3. Average over replicates based on Blank corrected (350/450)
	1	2	3	4	5	6	7	8	9	10	11	12	13	14	15	16	17	18	19	20	21	22	23	24
A
B
C
D
E
F
G
H			-105352	-99267	-94403	-85211	-73147	-53716	-30014	-2357
I			-105352	-99267	-94403	-85211	-73147	-53716	-30014	-2357
J
K
L
M
N
O
P
Cycle 8 (2 min 20 s)
	1. Raw Data (350/450)
	1	2	3	4	5	6	7	8	9	10	11	12	13	14	15	16	17	18	19	20	21	22	23	24
A
B
C
D
E
F
G
H			70361	77702	81887	91763	100361	124466	146999	177082	179003
I			70738	75637	80907	89127	104789	119599	146364	170282	171467
J
K
L
M
N
O
P
	2. Blank corrected based on Raw Data (350/450)
	1	2	3	4	5	6	7	8	9	10	11	12	13	14	15	16	17	18	19	20	21	22	23	24		Average of all blanks used
A
B
C
D
E
F
G
H			-104874	-97533	-93348	-83472	-74874	-50769	-28236	1847
I			-104497	-99598	-94328	-86108	-70446	-55636	-28871	-4953
J
K
L
M
N
O
P
	3. Average over replicates based on Blank corrected (350/450)
	1	2	3	4	5	6	7	8	9	10	11	12	13	14	15	16	17	18	19	20	21	22	23	24
A
B
C
D
E
F
G
H			-104686	-98566	-93838	-84790	-72660	-53203	-28554	-1553
I			-104686	-98566	-93838	-84790	-72660	-53203	-28554	-1553
J
K
L
M
N
O
P
Cycle 9 (2 min 40 s)
	1. Raw Data (350/450)
	1	2	3	4	5	6	7	8	9	10	11	12	13	14	15	16	17	18	19	20	21	22	23	24
A
B
C
D
E
F
G
H			70195	77684	81902	91588	100977	124648	146197	177488	178216
I			71126	75365	81010	89800	104051	120208	146523	169384	170460
J
K
L
M
N
O
P
	2. Blank corrected based on Raw Data (350/450)
	1	2	3	4	5	6	7	8	9	10	11	12	13	14	15	16	17	18	19	20	21	22	23	24		Average of all blanks used
A
B
C
D
E
F
G
H			-104143	-96654	-92436	-82750	-73361	-49690	-28141	3150
I			-103212	-98973	-93328	-84538	-70287	-54130	-27815	-4954
J
K
L
M
N
O
P
	3. Average over replicates based on Blank corrected (350/450)
	1	2	3	4	5	6	7	8	9	10	11	12	13	14	15	16	17	18	19	20	21	22	23	24
A
B
C
D
E
F
G
H			-103678	-97814	-92882	-83644	-71824	-51910	-27978	-902
I			-103678	-97814	-92882	-83644	-71824	-51910	-27978	-902
J
K
L
M
N
O
P
Cycle 10 (3 min)
	1. Raw Data (350/450)
	1	2	3	4	5	6	7	8	9	10	11	12	13	14	15	16	17	18	19	20	21	22	23	24
A
B
C
D
E
F
G
H			70467	77503	81401	92429	100563	124839	146462	177130	177375
I			71335	75143	81125	89471	104867	119243	146238	169546	170853
J
K
L
M
N
O
P
	2. Blank corrected based on Raw Data (350/450)
	1	2	3	4	5	6	7	8	9	10	11	12	13	14	15	16	17	18	19	20	21	22	23	24		Average of all blanks used
A
B
C
D
E
F
G
H			-103647	-96611	-92713	-81685	-73551	-49275	-27652	3016
I			-102779	-98971	-92989	-84643	-69247	-54871	-27876	-4568
J
K
L
M
N
O
P
	3. Average over replicates based on Blank corrected (350/450)
	1	2	3	4	5	6	7	8	9	10	11	12	13	14	15	16	17	18	19	20	21	22	23	24
A
B
C
D
E
F
G
H			-103213	-97791	-92851	-83164	-71399	-52073	-27764	-776
I			-103213	-97791	-92851	-83164	-71399	-52073	-27764	-776
J
K
L
M
N
O
P
Cycle 11 (3 min 20 s)
	1. Raw Data (350/450)
	1	2	3	4	5	6	7	8	9	10	11	12	13	14	15	16	17	18	19	20	21	22	23	24
A
B
C
D
E
F
G
H			69996	77721	81645	91455	101290	124598	146189	176205	177698
I			70809	75163	81238	89437	104114	119373	146039	169169	169527
J
K
L
M
N
O
P
	2. Blank corrected based on Raw Data (350/450)
	1	2	3	4	5	6	7	8	9	10	11	12	13	14	15	16	17	18	19	20	21	22	23	24		Average of all blanks used
A
B
C
D
E
F
G
H			-103617	-95892	-91968	-82158	-72323	-49015	-27424	2593
I			-102804	-98450	-92375	-84176	-69499	-54240	-27574	-4444
J
K
L
M
N
O
P
	3. Average over replicates based on Blank corrected (350/450)
	1	2	3	4	5	6	7	8	9	10	11	12	13	14	15	16	17	18	19	20	21	22	23	24
A
B
C
D
E
F
G
H			-103210	-97171	-92171	-83167	-70911	-51627	-27499	-926
I			-103210	-97171	-92171	-83167	-70911	-51627	-27499	-926
J
K
L
M
N
O
P
Cycle 12 (3 min 40 s)
	1. Raw Data (350/450)
	1	2	3	4	5	6	7	8	9	10	11	12	13	14	15	16	17	18	19	20	21	22	23	24
A
B
C
D
E
F
G
H			70099	77261	81765	91668	100811	124841	145604	177117	177393
I			70553	75920	80732	89627	104845	119438	145773	169631	169708
J
K
L
M
N
O
P
	2. Blank corrected based on Raw Data (350/450)
	1	2	3	4	5	6	7	8	9	10	11	12	13	14	15	16	17	18	19	20	21	22	23	24		Average of all blanks used
A
B
C
D
E
F
G
H			-103452	-96290	-91786	-81883	-72740	-48710	-27947	3567
I			-102998	-97631	-92819	-83924	-68706	-54113	-27778	-3920
J
K
L
M
N
O
P
	3. Average over replicates based on Blank corrected (350/450)
	1	2	3	4	5	6	7	8	9	10	11	12	13	14	15	16	17	18	19	20	21	22	23	24
A
B
C
D
E
F
G
H			-103225	-96960	-92302	-82903	-70723	-51411	-27862	-177
I			-103225	-96960	-92302	-82903	-70723	-51411	-27862	-177
J
K
L
M
N
O
P
Cycle 13 (4 min)
	1. Raw Data (350/450)
	1	2	3	4	5	6	7	8	9	10	11	12	13	14	15	16	17	18	19	20	21	22	23	24
A
B
C
D
E
F
G
H			70542	77407	81775	90874	100308	123696	146204	177058	177993
I			70741	75112	80468	89445	104291	119381	145479	169598	169796
J
K
L
M
N
O
P
	2. Blank corrected based on Raw Data (350/450)
	1	2	3	4	5	6	7	8	9	10	11	12	13	14	15	16	17	18	19	20	21	22	23	24		Average of all blanks used
A
B
C
D
E
F
G
H			-103353	-96488	-92120	-83021	-73587	-50199	-27691	3164
I			-103154	-98783	-93427	-84450	-69604	-54514	-28416	-4297
J
K
L
M
N
O
P
	3. Average over replicates based on Blank corrected (350/450)
	1	2	3	4	5	6	7	8	9	10	11	12	13	14	15	16	17	18	19	20	21	22	23	24
A
B
C
D
E
F
G
H			-103253	-97635	-92773	-83735	-71595	-52356	-28053	-567
I			-103253	-97635	-92773	-83735	-71595	-52356	-28053	-567
J
K
L
M
N
O
P
Cycle 14 (4 min 20 s)
	1. Raw Data (350/450)
	1	2	3	4	5	6	7	8	9	10	11	12	13	14	15	16	17	18	19	20	21	22	23	24
A
B
C
D
E
F
G
H			70304	77193	81979	91311	99931	124349	145664	176048	178111
I			70754	75633	80780	89688	104358	119245	146178	169378	168350
J
K
L
M
N
O
P
	2. Blank corrected based on Raw Data (350/450)
	1	2	3	4	5	6	7	8	9	10	11	12	13	14	15	16	17	18	19	20	21	22	23	24		Average of all blanks used
A
B
C
D
E
F
G
H			-102927	-96038	-91252	-81920	-73300	-48882	-27567	2818
I			-102477	-97598	-92451	-83543	-68873	-53986	-27053	-3853
J
K
L
M
N
O
P
	3. Average over replicates based on Blank corrected (350/450)
	1	2	3	4	5	6	7	8	9	10	11	12	13	14	15	16	17	18	19	20	21	22	23	24
A
B
C
D
E
F
G
H			-102702	-96818	-91851	-82731	-71086	-51434	-27310	-518
I			-102702	-96818	-91851	-82731	-71086	-51434	-27310	-518
J
K
L
M
N
O
P
Cycle 15 (4 min 40 s)
	1. Raw Data (350/450)
	1	2	3	4	5	6	7	8	9	10	11	12	13	14	15	16	17	18	19	20	21	22	23	24
A
B
C
D
E
F
G
H			70005	76777	81305	91666	100362	123794	145815	174898	176147
I			70800	75574	80767	89127	104646	118781	145555	168126	168647
J
K
L
M
N
O
P
	2. Blank corrected based on Raw Data (350/450)
	1	2	3	4	5	6	7	8	9	10	11	12	13	14	15	16	17	18	19	20	21	22	23	24		Average of all blanks used
A
B
C
D
E
F
G
H			-102392	-95620	-91092	-80731	-72035	-48603	-26582	2501
I			-101597	-96823	-91630	-83270	-67751	-53616	-26842	-4271
J
K
L
M
N
O
P
	3. Average over replicates based on Blank corrected (350/450)
	1	2	3	4	5	6	7	8	9	10	11	12	13	14	15	16	17	18	19	20	21	22	23	24
A
B
C
D
E
F
G
H			-101995	-96222	-91361	-82001	-69893	-51110	-26712	-885
I			-101995	-96222	-91361	-82001	-69893	-51110	-26712	-885
J
K
L
M
N
O
P
Cycle 16 (5 min)
	1. Raw Data (350/450)
	1	2	3	4	5	6	7	8	9	10	11	12	13	14	15	16	17	18	19	20	21	22	23	24
A
B
C
D
E
F
G
H			70055	77449	81719	90707	99988	123389	145254	176014	176873
I			70495	74845	80356	89439	103826	118798	144774	167632	168423
J
K
L
M
N
O
P
	2. Blank corrected based on Raw Data (350/450)
	1	2	3	4	5	6	7	8	9	10	11	12	13	14	15	16	17	18	19	20	21	22	23	24		Average of all blanks used
A
B
C
D
E
F
G
H			-102593	-95199	-90929	-81941	-72660	-49259	-27394	3366
I			-102153	-97803	-92292	-83209	-68822	-53850	-27874	-5016
J
K
L
M
N
O
P
	3. Average over replicates based on Blank corrected (350/450)
	1	2	3	4	5	6	7	8	9	10	11	12	13	14	15	16	17	18	19	20	21	22	23	24
A
B
C
D
E
F
G
H			-102373	-96501	-91611	-82575	-70741	-51555	-27634	-825
I			-102373	-96501	-91611	-82575	-70741	-51555	-27634	-825
J
K
L
M
N
O
P
Cycle 17 (5 min 20 s)
	1. Raw Data (350/450)
	1	2	3	4	5	6	7	8	9	10	11	12	13	14	15	16	17	18	19	20	21	22	23	24
A
B
C
D
E
F
G
H			70232	76905	81020	90761	99600	123708	145270	174908	176396
I			70618	74848	80573	89995	104326	119231	144850	168853	168840
J
K
L
M
N
O
P
	2. Blank corrected based on Raw Data (350/450)
	1	2	3	4	5	6	7	8	9	10	11	12	13	14	15	16	17	18	19	20	21	22	23	24		Average of all blanks used
A
B
C
D
E
F
G
H			-102386	-95713	-91598	-81857	-73018	-48910	-27348	2290
I			-102000	-97770	-92045	-82623	-68292	-53387	-27768	-3765
J
K
L
M
N
O
P
	3. Average over replicates based on Blank corrected (350/450)
	1	2	3	4	5	6	7	8	9	10	11	12	13	14	15	16	17	18	19	20	21	22	23	24
A
B
C
D
E
F
G
H			-102193	-96742	-91822	-82240	-70655	-51149	-27558	-738
I			-102193	-96742	-91822	-82240	-70655	-51149	-27558	-738
J
K
L
M
N
O
P
Cycle 18 (5 min 40 s)
	1. Raw Data (350/450)
	1	2	3	4	5	6	7	8	9	10	11	12	13	14	15	16	17	18	19	20	21	22	23	24
A
B
C
D
E
F
G
H			69823	77060	81373	90877	99631	123853	144464	175371	177837
I			70592	75267	80324	89149	104172	118263	144926	168379	168630
J
K
L
M
N
O
P
	2. Blank corrected based on Raw Data (350/450)
	1	2	3	4	5	6	7	8	9	10	11	12	13	14	15	16	17	18	19	20	21	22	23	24		Average of all blanks used
A
B
C
D
E
F
G
H			-103411	-96174	-91861	-82357	-73603	-49381	-28770	2138
I			-102642	-97967	-92910	-84085	-69062	-54971	-28308	-4855
J
K
L
M
N
O
P
	3. Average over replicates based on Blank corrected (350/450)
	1	2	3	4	5	6	7	8	9	10	11	12	13	14	15	16	17	18	19	20	21	22	23	24
A
B
C
D
E
F
G
H			-103026	-97070	-92385	-83221	-71332	-52176	-28539	-1359
I			-103026	-97070	-92385	-83221	-71332	-52176	-28539	-1359
J
K
L
M
N
O
P

## Sheet: ArgAMC 5uM Run
User: USER
Path: C:\Program Files\BMG\PHERAstar\User\Data\
Test ID: 8497
Test Name: ShanAMC Costar384 Record
Date: 06-Nov-19
Time: 4:43:55 PM
ID1: AB045 ArgAMC 5uM Record Run 1
Fluorescence (FI)
Cycle 1 (0 min)
	1. Raw Data (350/450)
	1	2	3	4	5	6	7	8	9	10	11	12	13	14	15	16	17	18	19	20	21	22	23	24
A
B
C
D
E
F
G
H			86924	70224	73449	84547	90522	109538	123055	157968	178346
I			68704	74378	71349	85834	95618	107872	126731	149973	170450
J
K
L
M
N
O
P
	2. Blank corrected based on Raw Data (350/450)
	1	2	3	4	5	6	7	8	9	10	11	12	13	14	15	16	17	18	19	20	21	22	23	24		Average of all blanks used
A
B
C
D
E
F
G
H			-87474	-104174	-100949	-89851	-83876	-64860	-51343	-16430
I			-105694	-100020	-103049	-88564	-78780	-66526	-47667	-24425
J
K
L
M
N
O
P
	3. Average over replicates based on Blank corrected (350/450)
	1	2	3	4	5	6	7	8	9	10	11	12	13	14	15	16	17	18	19	20	21	22	23	24
A
B
C
D
E
F
G
H			-96584	-102097	-101999	-89208	-81328	-65693	-49505	-20428
I			-96584	-102097	-101999	-89208	-81328	-65693	-49505	-20428
J
K
L
M
N
O
P
Cycle 2 (0 min 20 s)
	1. Raw Data (350/450)
	1	2	3	4	5	6	7	8	9	10	11	12	13	14	15	16	17	18	19	20	21	22	23	24
A
B
C
D
E
F
G
H			86148	70342	73275	84614	91144	110315	124381	158248	177821
I			69103	74966	71340	85662	95437	108177	127177	150551	170221
J
K
L
M
N
O
P
	2. Blank corrected based on Raw Data (350/450)
	1	2	3	4	5	6	7	8	9	10	11	12	13	14	15	16	17	18	19	20	21	22	23	24		Average of all blanks used
A
B
C
D
E
F
G
H			-87873	-103679	-100746	-89407	-82877	-63706	-49640	-15773
I			-104918	-99055	-102681	-88359	-78584	-65844	-46844	-23470
J
K
L
M
N
O
P
	3. Average over replicates based on Blank corrected (350/450)
	1	2	3	4	5	6	7	8	9	10	11	12	13	14	15	16	17	18	19	20	21	22	23	24
A
B
C
D
E
F
G
H			-96396	-101367	-101714	-88883	-80731	-64775	-48242	-19622
I			-96396	-101367	-101714	-88883	-80731	-64775	-48242	-19622
J
K
L
M
N
O
P
Cycle 3 (0 min 40 s)
	1. Raw Data (350/450)
	1	2	3	4	5	6	7	8	9	10	11	12	13	14	15	16	17	18	19	20	21	22	23	24
A
B
C
D
E
F
G
H			86658	70432	73425	84942	91781	110429	124862	159080	177717
I			68596	74778	70971	86041	95792	108277	127552	150353	170792
J
K
L
M
N
O
P
	2. Blank corrected based on Raw Data (350/450)
	1	2	3	4	5	6	7	8	9	10	11	12	13	14	15	16	17	18	19	20	21	22	23	24		Average of all blanks used
A
B
C
D
E
F
G
H			-87597	-103823	-100830	-89313	-82474	-63826	-49393	-15175
I			-105659	-99477	-103284	-88214	-78463	-65978	-46703	-23902
J
K
L
M
N
O
P
	3. Average over replicates based on Blank corrected (350/450)
	1	2	3	4	5	6	7	8	9	10	11	12	13	14	15	16	17	18	19	20	21	22	23	24
A
B
C
D
E
F
G
H			-96628	-101650	-102057	-88763	-80468	-64902	-48048	-19538
I			-96628	-101650	-102057	-88763	-80468	-64902	-48048	-19538
J
K
L
M
N
O
P
Cycle 4 (1 min)
	1. Raw Data (350/450)
	1	2	3	4	5	6	7	8	9	10	11	12	13	14	15	16	17	18	19	20	21	22	23	24
A
B
C
D
E
F
G
H			86384	70148	73573	84557	91701	110777	124881	159385	177199
I			69292	75104	71453	85931	96350	107926	127434	151092	169927
J
K
L
M
N
O
P
	2. Blank corrected based on Raw Data (350/450)
	1	2	3	4	5	6	7	8	9	10	11	12	13	14	15	16	17	18	19	20	21	22	23	24		Average of all blanks used
A
B
C
D
E
F
G
H			-87179	-103415	-99990	-89006	-81862	-62786	-48682	-14178
I			-104271	-98459	-102110	-87632	-77213	-65637	-46129	-22471
J
K
L
M
N
O
P
	3. Average over replicates based on Blank corrected (350/450)
	1	2	3	4	5	6	7	8	9	10	11	12	13	14	15	16	17	18	19	20	21	22	23	24
A
B
C
D
E
F
G
H			-95725	-100937	-101050	-88319	-79538	-64212	-47406	-18325
I			-95725	-100937	-101050	-88319	-79538	-64212	-47406	-18325
J
K
L
M
N
O
P
Cycle 5 (1 min 20 s)
	1. Raw Data (350/450)
	1	2	3	4	5	6	7	8	9	10	11	12	13	14	15	16	17	18	19	20	21	22	23	24
A
B
C
D
E
F
G
H			87548	70834	73468	84616	91951	111734	126133	159219	177271
I			69204	74968	71545	86433	95907	107725	127765	150916	170274
J
K
L
M
N
O
P
	2. Blank corrected based on Raw Data (350/450)
	1	2	3	4	5	6	7	8	9	10	11	12	13	14	15	16	17	18	19	20	21	22	23	24		Average of all blanks used
A
B
C
D
E
F
G
H			-86225	-102939	-100305	-89157	-81822	-62039	-47640	-14554
I			-104569	-98805	-102228	-87340	-77866	-66048	-46008	-22857
J
K
L
M
N
O
P
	3. Average over replicates based on Blank corrected (350/450)
	1	2	3	4	5	6	7	8	9	10	11	12	13	14	15	16	17	18	19	20	21	22	23	24
A
B
C
D
E
F
G
H			-95397	-100872	-101266	-88248	-79844	-64043	-46824	-18705
I			-95397	-100872	-101266	-88248	-79844	-64043	-46824	-18705
J
K
L
M
N
O
P
Cycle 6 (1 min 40 s)
	1. Raw Data (350/450)
	1	2	3	4	5	6	7	8	9	10	11	12	13	14	15	16	17	18	19	20	21	22	23	24
A
B
C
D
E
F
G
H			86774	70668	73694	84599	91889	111363	125347	159060	177181
I			68893	74894	71592	86192	97350	108433	128973	151995	170213
J
K
L
M
N
O
P
	2. Blank corrected based on Raw Data (350/450)
	1	2	3	4	5	6	7	8	9	10	11	12	13	14	15	16	17	18	19	20	21	22	23	24		Average of all blanks used
A
B
C
D
E
F
G
H			-86923	-103029	-100003	-89098	-81808	-62334	-48350	-14637
I			-104804	-98803	-102105	-87505	-76347	-65264	-44724	-21702
J
K
L
M
N
O
P
	3. Average over replicates based on Blank corrected (350/450)
	1	2	3	4	5	6	7	8	9	10	11	12	13	14	15	16	17	18	19	20	21	22	23	24
A
B
C
D
E
F
G
H			-95864	-100916	-101054	-88302	-79078	-63799	-46537	-18170
I			-95864	-100916	-101054	-88302	-79078	-63799	-46537	-18170
J
K
L
M
N
O
P
Cycle 7 (2 min)
	1. Raw Data (350/450)
	1	2	3	4	5	6	7	8	9	10	11	12	13	14	15	16	17	18	19	20	21	22	23	24
A
B
C
D
E
F
G
H			86071	70746	74463	85520	91804	111753	125713	160438	177343
I			68724	74542	71839	86022	96787	108607	129285	151798	169352
J
K
L
M
N
O
P
	2. Blank corrected based on Raw Data (350/450)
	1	2	3	4	5	6	7	8	9	10	11	12	13	14	15	16	17	18	19	20	21	22	23	24		Average of all blanks used
A
B
C
D
E
F
G
H			-87277	-102602	-98885	-87828	-81544	-61595	-47635	-12910
I			-104624	-98806	-101509	-87326	-76561	-64741	-44063	-21550
J
K
L
M
N
O
P
	3. Average over replicates based on Blank corrected (350/450)
	1	2	3	4	5	6	7	8	9	10	11	12	13	14	15	16	17	18	19	20	21	22	23	24
A
B
C
D
E
F
G
H			-95950	-100704	-100197	-87577	-79052	-63168	-45849	-17230
I			-95950	-100704	-100197	-87577	-79052	-63168	-45849	-17230
J
K
L
M
N
O
P
Cycle 8 (2 min 20 s)
	1. Raw Data (350/450)
	1	2	3	4	5	6	7	8	9	10	11	12	13	14	15	16	17	18	19	20	21	22	23	24
A
B
C
D
E
F
G
H			86640	70532	73886	84954	92292	112383	126429	160595	176755
I			68875	75008	71779	86424	97580	108697	129192	151367	169880
J
K
L
M
N
O
P
	2. Blank corrected based on Raw Data (350/450)
	1	2	3	4	5	6	7	8	9	10	11	12	13	14	15	16	17	18	19	20	21	22	23	24		Average of all blanks used
A
B
C
D
E
F
G
H			-86678	-102786	-99432	-88364	-81026	-60935	-46889	-12723
I			-104443	-98310	-101539	-86894	-75738	-64621	-44126	-21951
J
K
L
M
N
O
P
	3. Average over replicates based on Blank corrected (350/450)
	1	2	3	4	5	6	7	8	9	10	11	12	13	14	15	16	17	18	19	20	21	22	23	24
A
B
C
D
E
F
G
H			-95560	-100548	-100485	-87629	-78382	-62778	-45507	-17337
I			-95560	-100548	-100485	-87629	-78382	-62778	-45507	-17337
J
K
L
M
N
O
P
Cycle 9 (2 min 40 s)
	1. Raw Data (350/450)
	1	2	3	4	5	6	7	8	9	10	11	12	13	14	15	16	17	18	19	20	21	22	23	24
A
B
C
D
E
F
G
H			86140	70825	74243	85271	92600	111800	126078	161570	176992
I			68708	75137	71914	86134	97363	109372	129329	153987	169449
J
K
L
M
N
O
P
	2. Blank corrected based on Raw Data (350/450)
	1	2	3	4	5	6	7	8	9	10	11	12	13	14	15	16	17	18	19	20	21	22	23	24		Average of all blanks used
A
B
C
D
E
F
G
H			-87081	-102396	-98978	-87950	-80621	-61421	-47143	-11651
I			-104513	-98084	-101307	-87087	-75858	-63849	-43892	-19234
J
K
L
M
N
O
P
	3. Average over replicates based on Blank corrected (350/450)
	1	2	3	4	5	6	7	8	9	10	11	12	13	14	15	16	17	18	19	20	21	22	23	24
A
B
C
D
E
F
G
H			-95797	-100240	-100142	-87518	-78239	-62635	-45517	-15442
I			-95797	-100240	-100142	-87518	-78239	-62635	-45517	-15442
J
K
L
M
N
O
P
Cycle 10 (3 min)
	1. Raw Data (350/450)
	1	2	3	4	5	6	7	8	9	10	11	12	13	14	15	16	17	18	19	20	21	22	23	24
A
B
C
D
E
F
G
H			86394	71410	74383	85539	92624	112399	126681	161174	176597
I			68423	74927	72062	86120	96942	109722	129114	152672	169648
J
K
L
M
N
O
P
	2. Blank corrected based on Raw Data (350/450)
	1	2	3	4	5	6	7	8	9	10	11	12	13	14	15	16	17	18	19	20	21	22	23	24		Average of all blanks used
A
B
C
D
E
F
G
H			-86729	-101713	-98740	-87584	-80499	-60724	-46442	-11949
I			-104700	-98196	-101061	-87003	-76181	-63401	-44009	-20451
J
K
L
M
N
O
P
	3. Average over replicates based on Blank corrected (350/450)
	1	2	3	4	5	6	7	8	9	10	11	12	13	14	15	16	17	18	19	20	21	22	23	24
A
B
C
D
E
F
G
H			-95714	-99954	-99900	-87293	-78340	-62062	-45225	-16200
I			-95714	-99954	-99900	-87293	-78340	-62062	-45225	-16200
J
K
L
M
N
O
P
Cycle 11 (3 min 20 s)
	1. Raw Data (350/450)
	1	2	3	4	5	6	7	8	9	10	11	12	13	14	15	16	17	18	19	20	21	22	23	24
A
B
C
D
E
F
G
H			85783	71182	74072	85118	92949	112223	126805	161433	176840
I			68556	74671	71635	86285	97047	108458	129897	153066	168261
J
K
L
M
N
O
P
	2. Blank corrected based on Raw Data (350/450)
	1	2	3	4	5	6	7	8	9	10	11	12	13	14	15	16	17	18	19	20	21	22	23	24		Average of all blanks used
A
B
C
D
E
F
G
H			-86768	-101369	-98479	-87433	-79602	-60328	-45746	-11118
I			-103995	-97880	-100916	-86266	-75504	-64093	-42654	-19485
J
K
L
M
N
O
P
	3. Average over replicates based on Blank corrected (350/450)
	1	2	3	4	5	6	7	8	9	10	11	12	13	14	15	16	17	18	19	20	21	22	23	24
A
B
C
D
E
F
G
H			-95381	-99624	-99697	-86849	-77553	-62210	-44200	-15301
I			-95381	-99624	-99697	-86849	-77553	-62210	-44200	-15301
J
K
L
M
N
O
P
Cycle 12 (3 min 40 s)
	1. Raw Data (350/450)
	1	2	3	4	5	6	7	8	9	10	11	12	13	14	15	16	17	18	19	20	21	22	23	24
A
B
C
D
E
F
G
H			86231	71195	73712	85776	92328	112679	127046	162130	175367
I			68520	74710	72036	86632	97347	109370	129837	153875	167986
J
K
L
M
N
O
P
	2. Blank corrected based on Raw Data (350/450)
	1	2	3	4	5	6	7	8	9	10	11	12	13	14	15	16	17	18	19	20	21	22	23	24		Average of all blanks used
A
B
C
D
E
F
G
H			-85446	-100482	-97965	-85901	-79349	-58998	-44631	-9547
I			-103157	-96967	-99641	-85045	-74330	-62307	-41840	-17802
J
K
L
M
N
O
P
	3. Average over replicates based on Blank corrected (350/450)
	1	2	3	4	5	6	7	8	9	10	11	12	13	14	15	16	17	18	19	20	21	22	23	24
A
B
C
D
E
F
G
H			-94301	-98724	-98803	-85473	-76839	-60652	-43235	-13674
I			-94301	-98724	-98803	-85473	-76839	-60652	-43235	-13674
J
K
L
M
N
O
P
Cycle 13 (4 min)
	1. Raw Data (350/450)
	1	2	3	4	5	6	7	8	9	10	11	12	13	14	15	16	17	18	19	20	21	22	23	24
A
B
C
D
E
F
G
H			85961	70902	74060	85809	92219	112596	127116	162031	175314
I			68960	74426	72265	86467	97593	109891	129745	153755	168188
J
K
L
M
N
O
P
	2. Blank corrected based on Raw Data (350/450)
	1	2	3	4	5	6	7	8	9	10	11	12	13	14	15	16	17	18	19	20	21	22	23	24		Average of all blanks used
A
B
C
D
E
F
G
H			-85790	-100849	-97691	-85942	-79532	-59155	-44635	-9720
I			-102791	-97325	-99486	-85284	-74158	-61860	-42006	-17996
J
K
L
M
N
O
P
	3. Average over replicates based on Blank corrected (350/450)
	1	2	3	4	5	6	7	8	9	10	11	12	13	14	15	16	17	18	19	20	21	22	23	24
A
B
C
D
E
F
G
H			-94291	-99087	-98589	-85613	-76845	-60508	-43321	-13858
I			-94291	-99087	-98589	-85613	-76845	-60508	-43321	-13858
J
K
L
M
N
O
P
Cycle 14 (4 min 20 s)
	1. Raw Data (350/450)
	1	2	3	4	5	6	7	8	9	10	11	12	13	14	15	16	17	18	19	20	21	22	23	24
A
B
C
D
E
F
G
H			86390	71028	74137	85043	92384	112163	127292	162925	174766
I			69008	75225	72042	86052	97255	109766	130835	153281	167704
J
K
L
M
N
O
P
	2. Blank corrected based on Raw Data (350/450)
	1	2	3	4	5	6	7	8	9	10	11	12	13	14	15	16	17	18	19	20	21	22	23	24		Average of all blanks used
A
B
C
D
E
F
G
H			-84845	-100207	-97098	-86192	-78851	-59072	-43943	-8310
I			-102227	-96010	-99193	-85183	-73980	-61469	-40400	-17954
J
K
L
M
N
O
P
	3. Average over replicates based on Blank corrected (350/450)
	1	2	3	4	5	6	7	8	9	10	11	12	13	14	15	16	17	18	19	20	21	22	23	24
A
B
C
D
E
F
G
H			-93536	-98109	-98146	-85688	-76416	-60271	-42172	-13132
I			-93536	-98109	-98146	-85688	-76416	-60271	-42172	-13132
J
K
L
M
N
O
P
Cycle 15 (4 min 40 s)
	1. Raw Data (350/450)
	1	2	3	4	5	6	7	8	9	10	11	12	13	14	15	16	17	18	19	20	21	22	23	24
A
B
C
D
E
F
G
H			85331	70914	73775	85318	92530	112953	128836	162780	174172
I			68912	74693	72004	86177	97761	109969	130727	155639	166756
J
K
L
M
N
O
P
	2. Blank corrected based on Raw Data (350/450)
	1	2	3	4	5	6	7	8	9	10	11	12	13	14	15	16	17	18	19	20	21	22	23	24		Average of all blanks used
A
B
C
D
E
F
G
H			-85133	-99550	-96689	-85146	-77934	-57511	-41628	-7684
I			-101552	-95771	-98460	-84287	-72703	-60495	-39737	-14825
J
K
L
M
N
O
P
	3. Average over replicates based on Blank corrected (350/450)
	1	2	3	4	5	6	7	8	9	10	11	12	13	14	15	16	17	18	19	20	21	22	23	24
A
B
C
D
E
F
G
H			-93343	-97661	-97575	-84717	-75319	-59003	-40683	-11255
I			-93343	-97661	-97575	-84717	-75319	-59003	-40683	-11255
J
K
L
M
N
O
P
Cycle 16 (5 min)
	1. Raw Data (350/450)
	1	2	3	4	5	6	7	8	9	10	11	12	13	14	15	16	17	18	19	20	21	22	23	24
A
B
C
D
E
F
G
H			85739	71105	73853	85193	93517	113057	127849	161445	175389
I			68092	73883	71451	86635	97144	110395	131138	155339	166302
J
K
L
M
N
O
P
	2. Blank corrected based on Raw Data (350/450)
	1	2	3	4	5	6	7	8	9	10	11	12	13	14	15	16	17	18	19	20	21	22	23	24		Average of all blanks used
A
B
C
D
E
F
G
H			-85107	-99741	-96993	-85653	-77329	-57789	-42997	-9401
I			-102754	-96963	-99395	-84211	-73702	-60451	-39708	-15507
J
K
L
M
N
O
P
	3. Average over replicates based on Blank corrected (350/450)
	1	2	3	4	5	6	7	8	9	10	11	12	13	14	15	16	17	18	19	20	21	22	23	24
A
B
C
D
E
F
G
H			-93930	-98352	-98194	-84932	-75515	-59120	-41352	-12454
I			-93930	-98352	-98194	-84932	-75515	-59120	-41352	-12454
J
K
L
M
N
O
P
Cycle 17 (5 min 20 s)
	1. Raw Data (350/450)
	1	2	3	4	5	6	7	8	9	10	11	12	13	14	15	16	17	18	19	20	21	22	23	24
A
B
C
D
E
F
G
H			85176	70833	73898	85995	92863	113161	128605	163618	174728
I			68357	74133	71854	87078	98096	110083	130399	155726	166181
J
K
L
M
N
O
P
	2. Blank corrected based on Raw Data (350/450)
	1	2	3	4	5	6	7	8	9	10	11	12	13	14	15	16	17	18	19	20	21	22	23	24		Average of all blanks used
A
B
C
D
E
F
G
H			-85279	-99622	-96557	-84460	-77592	-57294	-41850	-6837
I			-102098	-96322	-98601	-83377	-72359	-60372	-40056	-14729
J
K
L
M
N
O
P
	3. Average over replicates based on Blank corrected (350/450)
	1	2	3	4	5	6	7	8	9	10	11	12	13	14	15	16	17	18	19	20	21	22	23	24
A
B
C
D
E
F
G
H			-93688	-97972	-97579	-83918	-74975	-58833	-40953	-10783
I			-93688	-97972	-97579	-83918	-74975	-58833	-40953	-10783
J
K
L
M
N
O
P
Cycle 18 (5 min 40 s)
	1. Raw Data (350/450)
	1	2	3	4	5	6	7	8	9	10	11	12	13	14	15	16	17	18	19	20	21	22	23	24
A
B
C
D
E
F
G
H			84494	71512	74209	85669	92661	113238	128244	163508	174608
I			68416	75351	72325	86510	97318	110800	131451	154851	167815
J
K
L
M
N
O
P
	2. Blank corrected based on Raw Data (350/450)
	1	2	3	4	5	6	7	8	9	10	11	12	13	14	15	16	17	18	19	20	21	22	23	24		Average of all blanks used
A
B
C
D
E
F
G
H			-86718	-99700	-97003	-85543	-78551	-57974	-42968	-7704
I			-102796	-95861	-98887	-84702	-73894	-60412	-39761	-16361
J
K
L
M
N
O
P
	3. Average over replicates based on Blank corrected (350/450)
	1	2	3	4	5	6	7	8	9	10	11	12	13	14	15	16	17	18	19	20	21	22	23	24
A
B
C
D
E
F
G
H			-94757	-97780	-97945	-85122	-76222	-59193	-41364	-12032
I			-94757	-97780	-97945	-85122	-76222	-59193	-41364	-12032
J
K
L
M
N
O
P
Cycle 19 (6 min)
	1. Raw Data (350/450)
	1	2	3	4	5	6	7	8	9	10	11	12	13	14	15	16	17	18	19	20	21	22	23	24
A
B
C
D
E
F
G
H			85242	70624	74024	86163	93424	113408	129177	164623	173812
I			68364	74055	72350	86992	98686	110662	131752	156134	167597
J
K
L
M
N
O
P
	2. Blank corrected based on Raw Data (350/450)
	1	2	3	4	5	6	7	8	9	10	11	12	13	14	15	16	17	18	19	20	21	22	23	24		Average of all blanks used
A
B
C
D
E
F
G
H			-85463	-100081	-96681	-84542	-77281	-57297	-41528	-6082
I			-102341	-96650	-98355	-83713	-72019	-60043	-38953	-14571
J
K
L
M
N
O
P
	3. Average over replicates based on Blank corrected (350/450)
	1	2	3	4	5	6	7	8	9	10	11	12	13	14	15	16	17	18	19	20	21	22	23	24
A
B
C
D
E
F
G
H			-93902	-98365	-97518	-84127	-74650	-58670	-40240	-10326
I			-93902	-98365	-97518	-84127	-74650	-58670	-40240	-10326
J
K
L
M
N
O
P
Cycle 20 (6 min 20 s)
	1. Raw Data (350/450)
	1	2	3	4	5	6	7	8	9	10	11	12	13	14	15	16	17	18	19	20	21	22	23	24
A
B
C
D
E
F
G
H			85220	71058	73930	85775	93356	114108	129253	164556	173450
I			68432	75027	71771	86438	97987	110940	131232	155352	165308
J
K
L
M
N
O
P
	2. Blank corrected based on Raw Data (350/450)
	1	2	3	4	5	6	7	8	9	10	11	12	13	14	15	16	17	18	19	20	21	22	23	24		Average of all blanks used
A
B
C
D
E
F
G
H			-84159	-98321	-95449	-83604	-76023	-55271	-40126	-4823
I			-100947	-94352	-97608	-82941	-71392	-58439	-38147	-14027
J
K
L
M
N
O
P
	3. Average over replicates based on Blank corrected (350/450)
	1	2	3	4	5	6	7	8	9	10	11	12	13	14	15	16	17	18	19	20	21	22	23	24
A
B
C
D
E
F
G
H			-92553	-96337	-96529	-83273	-73708	-56855	-39137	-9425
I			-92553	-96337	-96529	-83273	-73708	-56855	-39137	-9425
J
K
L
M
N
O
P
Cycle 21 (6 min 40 s)
	1. Raw Data (350/450)
	1	2	3	4	5	6	7	8	9	10	11	12	13	14	15	16	17	18	19	20	21	22	23	24
A
B
C
D
E
F
G
H			85404	70949	73670	86453	93348	114569	129765	165045	173811
I			68217	74549	72225	85900	97539	110773	131886	155172	165721
J
K
L
M
N
O
P
	2. Blank corrected based on Raw Data (350/450)
	1	2	3	4	5	6	7	8	9	10	11	12	13	14	15	16	17	18	19	20	21	22	23	24		Average of all blanks used
A
B
C
D
E
F
G
H			-84362	-98817	-96096	-83313	-76418	-55197	-40001	-4721
I			-101549	-95217	-97541	-83866	-72227	-58993	-37880	-14594
J
K
L
M
N
O
P
	3. Average over replicates based on Blank corrected (350/450)
	1	2	3	4	5	6	7	8	9	10	11	12	13	14	15	16	17	18	19	20	21	22	23	24
A
B
C
D
E
F
G
H			-92956	-97017	-96819	-83590	-74323	-57095	-38941	-9658
I			-92956	-97017	-96819	-83590	-74323	-57095	-38941	-9658
J
K
L
M
N
O
P
Cycle 22 (7 min)
	1. Raw Data (350/450)
	1	2	3	4	5	6	7	8	9	10	11	12	13	14	15	16	17	18	19	20	21	22	23	24
A
B
C
D
E
F
G
H			85082	71395	73832	86135	92854	114335	129124	165689	172949
I			69113	74513	72450	87000	98104	110794	131241	156589	165228
J
K
L
M
N
O
P
	2. Blank corrected based on Raw Data (350/450)
	1	2	3	4	5	6	7	8	9	10	11	12	13	14	15	16	17	18	19	20	21	22	23	24		Average of all blanks used
A
B
C
D
E
F
G
H			-84007	-97694	-95257	-82954	-76235	-54754	-39965	-3400
I			-99976	-94576	-96639	-82089	-70985	-58295	-37848	-12500
J
K
L
M
N
O
P
	3. Average over replicates based on Blank corrected (350/450)
	1	2	3	4	5	6	7	8	9	10	11	12	13	14	15	16	17	18	19	20	21	22	23	24
A
B
C
D
E
F
G
H			-91991	-96135	-95948	-82521	-73610	-56524	-38906	-7950
I			-91991	-96135	-95948	-82521	-73610	-56524	-38906	-7950
J
K
L
M
N
O
P
Cycle 23 (7 min 20 s)
	1. Raw Data (350/450)
	1	2	3	4	5	6	7	8	9	10	11	12	13	14	15	16	17	18	19	20	21	22	23	24
A
B
C
D
E
F
G
H			84542	70678	73553	86036	92685	114022	130018	164706	172995
I			68212	74692	72112	86860	98556	111540	133000	157592	164807
J
K
L
M
N
O
P
	2. Blank corrected based on Raw Data (350/450)
	1	2	3	4	5	6	7	8	9	10	11	12	13	14	15	16	17	18	19	20	21	22	23	24		Average of all blanks used
A
B
C
D
E
F
G
H			-84359	-98223	-95348	-82865	-76216	-54879	-38883	-4195
I			-100689	-94209	-96789	-82041	-70345	-57361	-35901	-11309
J
K
L
M
N
O
P
	3. Average over replicates based on Blank corrected (350/450)
	1	2	3	4	5	6	7	8	9	10	11	12	13	14	15	16	17	18	19	20	21	22	23	24
A
B
C
D
E
F
G
H			-92524	-96216	-96069	-82453	-73281	-56120	-37392	-7752
I			-92524	-96216	-96069	-82453	-73281	-56120	-37392	-7752
J
K
L
M
N
O
P
Cycle 24 (7 min 40 s)
	1. Raw Data (350/450)
	1	2	3	4	5	6	7	8	9	10	11	12	13	14	15	16	17	18	19	20	21	22	23	24
A
B
C
D
E
F
G
H			84029	70716	73560	86144	94109	114297	129491	166521	173267
I			68374	74040	72279	87105	99024	111935	132627	157220	163953
J
K
L
M
N
O
P
	2. Blank corrected based on Raw Data (350/450)
	1	2	3	4	5	6	7	8	9	10	11	12	13	14	15	16	17	18	19	20	21	22	23	24		Average of all blanks used
A
B
C
D
E
F
G
H			-84581	-97894	-95050	-82466	-74501	-54313	-39119	-2089
I			-100236	-94570	-96331	-81505	-69586	-56675	-35983	-11390
J
K
L
M
N
O
P
	3. Average over replicates based on Blank corrected (350/450)
	1	2	3	4	5	6	7	8	9	10	11	12	13	14	15	16	17	18	19	20	21	22	23	24
A
B
C
D
E
F
G
H			-92409	-96232	-95691	-81986	-72044	-55494	-37551	-6740
I			-92409	-96232	-95691	-81986	-72044	-55494	-37551	-6740
J
K
L
M
N
O
P
Cycle 25 (8 min)
	1. Raw Data (350/450)
	1	2	3	4	5	6	7	8	9	10	11	12	13	14	15	16	17	18	19	20	21	22	23	24
A
B
C
D
E
F
G
H			84831	71152	74287	85566	94130	115650	130233	166944	173005
I			68183	74067	72136	87763	98568	111665	133619	158213	165893
J
K
L
M
N
O
P
	2. Blank corrected based on Raw Data (350/450)
	1	2	3	4	5	6	7	8	9	10	11	12	13	14	15	16	17	18	19	20	21	22	23	24		Average of all blanks used
A
B
C
D
E
F
G
H			-84618	-98297	-95162	-83883	-75319	-53799	-39216	-2505
I			-101266	-95382	-97313	-81686	-70881	-57784	-35830	-11236
J
K
L
M
N
O
P
	3. Average over replicates based on Blank corrected (350/450)
	1	2	3	4	5	6	7	8	9	10	11	12	13	14	15	16	17	18	19	20	21	22	23	24
A
B
C
D
E
F
G
H			-92942	-96840	-96238	-82785	-73100	-55792	-37523	-6871
I			-92942	-96840	-96238	-82785	-73100	-55792	-37523	-6871
J
K
L
M
N
O
P
Cycle 26 (8 min 20 s)
	1. Raw Data (350/450)
	1	2	3	4	5	6	7	8	9	10	11	12	13	14	15	16	17	18	19	20	21	22	23	24
A
B
C
D
E
F
G
H			84198	71135	74118	86259	94611	115730	130662	167088	172170
I			68238	74048	72034	86723	98691	111892	132884	158466	165301
J
K
L
M
N
O
P
	2. Blank corrected based on Raw Data (350/450)
	1	2	3	4	5	6	7	8	9	10	11	12	13	14	15	16	17	18	19	20	21	22	23	24		Average of all blanks used
A
B
C
D
E
F
G
H			-84538	-97601	-94618	-82477	-74125	-53006	-38074	-1648
I			-100498	-94688	-96702	-82013	-70045	-56844	-35852	-10270
J
K
L
M
N
O
P
	3. Average over replicates based on Blank corrected (350/450)
	1	2	3	4	5	6	7	8	9	10	11	12	13	14	15	16	17	18	19	20	21	22	23	24
A
B
C
D
E
F
G
H			-92518	-96144	-95660	-82245	-72085	-54925	-36963	-5959
I			-92518	-96144	-95660	-82245	-72085	-54925	-36963	-5959
J
K
L
M
N
O
P
Cycle 27 (8 min 40 s)
	1. Raw Data (350/450)
	1	2	3	4	5	6	7	8	9	10	11	12	13	14	15	16	17	18	19	20	21	22	23	24
A
B
C
D
E
F
G
H			83847	71097	73637	86095	94610	115013	131892	168440	172657
I			68587	74542	72556	87283	99315	112299	134254	159554	165025
J
K
L
M
N
O
P
	2. Blank corrected based on Raw Data (350/450)
	1	2	3	4	5	6	7	8	9	10	11	12	13	14	15	16	17	18	19	20	21	22	23	24		Average of all blanks used
A
B
C
D
E
F
G
H			-84994	-97744	-95204	-82746	-74231	-53828	-36949	-401
I			-100254	-94299	-96285	-81558	-69526	-56542	-34587	-9287
J
K
L
M
N
O
P
	3. Average over replicates based on Blank corrected (350/450)
	1	2	3	4	5	6	7	8	9	10	11	12	13	14	15	16	17	18	19	20	21	22	23	24
A
B
C
D
E
F
G
H			-92624	-96022	-95745	-82152	-71879	-55185	-35768	-4844
I			-92624	-96022	-95745	-82152	-71879	-55185	-35768	-4844
J
K
L
M
N
O
P
Cycle 28 (9 min)
	1. Raw Data (350/450)
	1	2	3	4	5	6	7	8	9	10	11	12	13	14	15	16	17	18	19	20	21	22	23	24
A
B
C
D
E
F
G
H			84345	71118	74515	86315	94292	115925	132121	168951	173554
I			68176	73682	72021	86929	98659	111889	133736	159691	165072
J
K
L
M
N
O
P
	2. Blank corrected based on Raw Data (350/450)
	1	2	3	4	5	6	7	8	9	10	11	12	13	14	15	16	17	18	19	20	21	22	23	24		Average of all blanks used
A
B
C
D
E
F
G
H			-84968	-98195	-94798	-82998	-75021	-53388	-37192	-362
I			-101137	-95631	-97292	-82384	-70654	-57424	-35577	-9622
J
K
L
M
N
O
P
	3. Average over replicates based on Blank corrected (350/450)
	1	2	3	4	5	6	7	8	9	10	11	12	13	14	15	16	17	18	19	20	21	22	23	24
A
B
C
D
E
F
G
H			-93053	-96913	-96045	-82691	-72838	-55406	-36385	-4992
I			-93053	-96913	-96045	-82691	-72838	-55406	-36385	-4992
J
K
L
M
N
O
P
Cycle 29 (9 min 20 s)
	1. Raw Data (350/450)
	1	2	3	4	5	6	7	8	9	10	11	12	13	14	15	16	17	18	19	20	21	22	23	24
A
B
C
D
E
F
G
H			84090	71021	74433	86946	94113	115595	131744	167483	172156
I			67701	74747	72357	87483	98486	113413	134513	159365	164481
J
K
L
M
N
O
P
	2. Blank corrected based on Raw Data (350/450)
	1	2	3	4	5	6	7	8	9	10	11	12	13	14	15	16	17	18	19	20	21	22	23	24		Average of all blanks used
A
B
C
D
E
F
G
H			-84229	-97298	-93886	-81373	-74206	-52724	-36575	-836
I			-100618	-93572	-95962	-80836	-69833	-54906	-33806	-8954
J
K
L
M
N
O
P
	3. Average over replicates based on Blank corrected (350/450)
	1	2	3	4	5	6	7	8	9	10	11	12	13	14	15	16	17	18	19	20	21	22	23	24
A
B
C
D
E
F
G
H			-92423	-95435	-94924	-81104	-72019	-53815	-35190	-4895
I			-92423	-95435	-94924	-81104	-72019	-53815	-35190	-4895
J
K
L
M
N
O
P
Cycle 30 (9 min 40 s)
	1. Raw Data (350/450)
	1	2	3	4	5	6	7	8	9	10	11	12	13	14	15	16	17	18	19	20	21	22	23	24
A
B
C
D
E
F
G
H			84286	70868	74235	87082	94481	116467	132546	168932	172088
I			67757	74408	72603	86984	98859	112382	135895	159862	164646
J
K
L
M
N
O
P
	2. Blank corrected based on Raw Data (350/450)
	1	2	3	4	5	6	7	8	9	10	11	12	13	14	15	16	17	18	19	20	21	22	23	24		Average of all blanks used
A
B
C
D
E
F
G
H			-84081	-97499	-94132	-81285	-73886	-51900	-35821	565
I			-100610	-93959	-95764	-81383	-69508	-55985	-32472	-8505
J
K
L
M
N
O
P
	3. Average over replicates based on Blank corrected (350/450)
	1	2	3	4	5	6	7	8	9	10	11	12	13	14	15	16	17	18	19	20	21	22	23	24
A
B
C
D
E
F
G
H			-92346	-95729	-94948	-81334	-71697	-53943	-34147	-3970
I			-92346	-95729	-94948	-81334	-71697	-53943	-34147	-3970
J
K
L
M
N
O
P
Cycle 31 (10 min)
	1. Raw Data (350/450)
	1	2	3	4	5	6	7	8	9	10	11	12	13	14	15	16	17	18	19	20	21	22	23	24
A
B
C
D
E
F
G
H			84012	70959	74033	86937	94524	116818	132124	170348	171761
I			68165	73675	72004	87191	99186	113274	135221	161140	163895
J
K
L
M
N
O
P
	2. Blank corrected based on Raw Data (350/450)
	1	2	3	4	5	6	7	8	9	10	11	12	13	14	15	16	17	18	19	20	21	22	23	24		Average of all blanks used
A
B
C
D
E
F
G
H			-83816	-96869	-93795	-80891	-73304	-51010	-35704	2520
I			-99663	-94153	-95824	-80637	-68642	-54554	-32607	-6688
J
K
L
M
N
O
P
	3. Average over replicates based on Blank corrected (350/450)
	1	2	3	4	5	6	7	8	9	10	11	12	13	14	15	16	17	18	19	20	21	22	23	24
A
B
C
D
E
F
G
H			-91740	-95511	-94810	-80764	-70973	-52782	-34156	-2084
I			-91740	-95511	-94810	-80764	-70973	-52782	-34156	-2084
J
K
L
M
N
O
P
Cycle 32 (10 min 20 s)
	1. Raw Data (350/450)
	1	2	3	4	5	6	7	8	9	10	11	12	13	14	15	16	17	18	19	20	21	22	23	24
A
B
C
D
E
F
G
H			83615	70640	74212	86590	94500	116989	132323	168771	172015
I			67860	74492	72718	87814	99583	113338	135378	162110	163702
J
K
L
M
N
O
P
	2. Blank corrected based on Raw Data (350/450)
	1	2	3	4	5	6	7	8	9	10	11	12	13	14	15	16	17	18	19	20	21	22	23	24		Average of all blanks used
A
B
C
D
E
F
G
H			-84244	-97219	-93647	-81269	-73359	-50870	-35536	913
I			-99999	-93367	-95141	-80045	-68276	-54521	-32481	-5749
J
K
L
M
N
O
P
	3. Average over replicates based on Blank corrected (350/450)
	1	2	3	4	5	6	7	8	9	10	11	12	13	14	15	16	17	18	19	20	21	22	23	24
A
B
C
D
E
F
G
H			-92121	-95293	-94394	-80657	-70817	-52695	-34008	-2418
I			-92121	-95293	-94394	-80657	-70817	-52695	-34008	-2418
J
K
L
M
N
O
P

## Sheet: GlnAMC 5uM NOENZ
User: USER
Path: C:\Program Files\BMG\PHERAstar\User\Data\
Test ID: 8608
Test Name: ShanAMC Costar384 Record
Date: 04-Dec-19
Time: 3:48:24 PM
ID1: AB059 GlnAMC 5uM Record Run 1 NOENZ
Fluorescence (FI)
Cycle 1 (0 min)
	1. Raw Data (350/450)
	1	2	3	4	5	6	7	8	9	10	11	12	13	14	15	16	17	18	19	20	21	22	23	24
A
B
C
D
E
F
G
H
I
J
K
L
M
N			49286	59566	65254	72409	80439	106730	131672	156198	156102
O			49675	56881	59594	72186	78790	101787	134893	165177	169950
P
	2. Blank corrected based on Raw Data (350/450)
	1	2	3	4	5	6	7	8	9	10	11	12	13	14	15	16	17	18	19	20	21	22	23	24		Average of all blanks used
A
B
C
D
E
F
G
H
I
J
K
L
M
N			-113740	-103460	-97772	-90617	-82587	-56296	-31354	-6828
O			-113351	-106145	-103432	-90840	-84236	-61239	-28133	2151
P
	3. Average over replicates based on Blank corrected (350/450)
	1	2	3	4	5	6	7	8	9	10	11	12	13	14	15	16	17	18	19	20	21	22	23	24
A
B
C
D
E
F
G
H
I
J
K
L
M
N			-113546	-104803	-100602	-90729	-83412	-58768	-29744	-2339
O			-113546	-104803	-100602	-90729	-83412	-58768	-29744	-2339
P
Cycle 2 (0 min 20 s)
	1. Raw Data (350/450)
	1	2	3	4	5	6	7	8	9	10	11	12	13	14	15	16	17	18	19	20	21	22	23	24
A
B
C
D
E
F
G
H
I
J
K
L
M
N			49213	59215	65209	71978	81028	106654	130482	155540	155945
O			49863	56414	59446	72147	78506	101800	133901	164709	169650
P
	2. Blank corrected based on Raw Data (350/450)
	1	2	3	4	5	6	7	8	9	10	11	12	13	14	15	16	17	18	19	20	21	22	23	24		Average of all blanks used
A
B
C
D
E
F
G
H
I
J
K
L
M
N			-113585	-103583	-97589	-90820	-81770	-56144	-32316	-7258
O			-112935	-106384	-103352	-90651	-84292	-60998	-28897	1912
P
	3. Average over replicates based on Blank corrected (350/450)
	1	2	3	4	5	6	7	8	9	10	11	12	13	14	15	16	17	18	19	20	21	22	23	24
A
B
C
D
E
F
G
H
I
J
K
L
M
N			-113260	-104983	-100470	-90735	-83031	-58571	-30606	-2673
O			-113260	-104983	-100470	-90735	-83031	-58571	-30606	-2673
P
Cycle 3 (0 min 40 s)
	1. Raw Data (350/450)
	1	2	3	4	5	6	7	8	9	10	11	12	13	14	15	16	17	18	19	20	21	22	23	24
A
B
C
D
E
F
G
H
I
J
K
L
M
N			49126	59677	65510	72183	80419	106532	130540	155647	154428
O			50087	56446	59472	72657	78415	102332	133666	165358	169148
P
	2. Blank corrected based on Raw Data (350/450)
	1	2	3	4	5	6	7	8	9	10	11	12	13	14	15	16	17	18	19	20	21	22	23	24		Average of all blanks used
A
B
C
D
E
F
G
H
I
J
K
L
M
N			-112662	-102111	-96278	-89605	-81369	-55256	-31248	-6141
O			-111701	-105342	-102316	-89131	-83373	-59456	-28122	3570
P
	3. Average over replicates based on Blank corrected (350/450)
	1	2	3	4	5	6	7	8	9	10	11	12	13	14	15	16	17	18	19	20	21	22	23	24
A
B
C
D
E
F
G
H
I
J
K
L
M
N			-112182	-103727	-99297	-89368	-82371	-57356	-29685	-1286
O			-112182	-103727	-99297	-89368	-82371	-57356	-29685	-1286
P
Cycle 4 (1 min)
	1. Raw Data (350/450)
	1	2	3	4	5	6	7	8	9	10	11	12	13	14	15	16	17	18	19	20	21	22	23	24
A
B
C
D
E
F
G
H
I
J
K
L
M
N			49338	59549	65542	72277	80624	105268	130152	155630	154726
O			49297	56544	59017	72824	78669	100826	132791	164711	167866
P
	2. Blank corrected based on Raw Data (350/450)
	1	2	3	4	5	6	7	8	9	10	11	12	13	14	15	16	17	18	19	20	21	22	23	24		Average of all blanks used
A
B
C
D
E
F
G
H
I
J
K
L
M
N			-111958	-101747	-95754	-89019	-80672	-56028	-31144	-5666
O			-111999	-104752	-102279	-88472	-82627	-60470	-28505	3415
P
	3. Average over replicates based on Blank corrected (350/450)
	1	2	3	4	5	6	7	8	9	10	11	12	13	14	15	16	17	18	19	20	21	22	23	24
A
B
C
D
E
F
G
H
I
J
K
L
M
N			-111979	-103250	-99017	-88746	-81650	-58249	-29825	-1126
O			-111979	-103250	-99017	-88746	-81650	-58249	-29825	-1126
P
Cycle 5 (1 min 20 s)
	1. Raw Data (350/450)
	1	2	3	4	5	6	7	8	9	10	11	12	13	14	15	16	17	18	19	20	21	22	23	24
A
B
C
D
E
F
G
H
I
J
K
L
M
N			49175	59584	66006	71777	80656	105333	131166	154924	154462
O			49805	56742	59041	72522	78866	101739	133496	163978	167618
P
	2. Blank corrected based on Raw Data (350/450)
	1	2	3	4	5	6	7	8	9	10	11	12	13	14	15	16	17	18	19	20	21	22	23	24		Average of all blanks used
A
B
C
D
E
F
G
H
I
J
K
L
M
N			-111865	-101456	-95034	-89263	-80384	-55707	-29874	-6116
O			-111235	-104298	-101999	-88518	-82174	-59301	-27544	2938
P
	3. Average over replicates based on Blank corrected (350/450)
	1	2	3	4	5	6	7	8	9	10	11	12	13	14	15	16	17	18	19	20	21	22	23	24
A
B
C
D
E
F
G
H
I
J
K
L
M
N			-111550	-102877	-98517	-88891	-81279	-57504	-28709	-1589
O			-111550	-102877	-98517	-88891	-81279	-57504	-28709	-1589
P
Cycle 6 (1 min 40 s)
	1. Raw Data (350/450)
	1	2	3	4	5	6	7	8	9	10	11	12	13	14	15	16	17	18	19	20	21	22	23	24
A
B
C
D
E
F
G
H
I
J
K
L
M
N			48945	59752	65769	71858	80969	105439	130511	153987	153923
O			49975	56616	59353	72397	78822	101009	133447	164026	168985
P
	2. Blank corrected based on Raw Data (350/450)
	1	2	3	4	5	6	7	8	9	10	11	12	13	14	15	16	17	18	19	20	21	22	23	24		Average of all blanks used
A
B
C
D
E
F
G
H
I
J
K
L
M
N			-112509	-101702	-95685	-89596	-80485	-56015	-30943	-7467
O			-111479	-104838	-102101	-89057	-82632	-60445	-28007	2572
P
	3. Average over replicates based on Blank corrected (350/450)
	1	2	3	4	5	6	7	8	9	10	11	12	13	14	15	16	17	18	19	20	21	22	23	24
A
B
C
D
E
F
G
H
I
J
K
L
M
N			-111994	-103270	-98893	-89327	-81559	-58230	-29475	-2448
O			-111994	-103270	-98893	-89327	-81559	-58230	-29475	-2448
P
Cycle 7 (2 min)
	1. Raw Data (350/450)
	1	2	3	4	5	6	7	8	9	10	11	12	13	14	15	16	17	18	19	20	21	22	23	24
A
B
C
D
E
F
G
H
I
J
K
L
M
N			49361	59298	66169	72038	80361	105795	129827	153485	153745
O			49687	57044	59384	71729	78482	100833	131990	163542	167808
P
	2. Blank corrected based on Raw Data (350/450)
	1	2	3	4	5	6	7	8	9	10	11	12	13	14	15	16	17	18	19	20	21	22	23	24		Average of all blanks used
A
B
C
D
E
F
G
H
I
J
K
L
M
N			-111416	-101479	-94608	-88739	-80416	-54982	-30950	-7292
O			-111090	-103733	-101393	-89048	-82295	-59944	-28787	2766
P
	3. Average over replicates based on Blank corrected (350/450)
	1	2	3	4	5	6	7	8	9	10	11	12	13	14	15	16	17	18	19	20	21	22	23	24
A
B
C
D
E
F
G
H
I
J
K
L
M
N			-111253	-102606	-98000	-88893	-81355	-57463	-29868	-2263
O			-111253	-102606	-98000	-88893	-81355	-57463	-29868	-2263
P
Cycle 8 (2 min 20 s)
	1. Raw Data (350/450)
	1	2	3	4	5	6	7	8	9	10	11	12	13	14	15	16	17	18	19	20	21	22	23	24
A
B
C
D
E
F
G
H
I
J
K
L
M
N			48919	59667	65597	71647	80603	105494	129409	154397	152680
O			49879	56799	59177	71905	78495	100575	132556	162967	166992
P
	2. Blank corrected based on Raw Data (350/450)
	1	2	3	4	5	6	7	8	9	10	11	12	13	14	15	16	17	18	19	20	21	22	23	24		Average of all blanks used
A
B
C
D
E
F
G
H
I
J
K
L
M
N			-110917	-100169	-94239	-88189	-79233	-54342	-30427	-5439
O			-109957	-103037	-100659	-87931	-81341	-59261	-27280	3131
P
	3. Average over replicates based on Blank corrected (350/450)
	1	2	3	4	5	6	7	8	9	10	11	12	13	14	15	16	17	18	19	20	21	22	23	24
A
B
C
D
E
F
G
H
I
J
K
L
M
N			-110437	-101603	-97449	-88060	-80287	-56802	-28854	-1154
O			-110437	-101603	-97449	-88060	-80287	-56802	-28854	-1154
P
Cycle 9 (2 min 40 s)
	1. Raw Data (350/450)
	1	2	3	4	5	6	7	8	9	10	11	12	13	14	15	16	17	18	19	20	21	22	23	24
A
B
C
D
E
F
G
H
I
J
K
L
M
N			49134	59286	65805	72013	80092	105327	129359	153919	153247
O			50022	56310	59462	72076	77658	101311	132459	161972	166453
P
	2. Blank corrected based on Raw Data (350/450)
	1	2	3	4	5	6	7	8	9	10	11	12	13	14	15	16	17	18	19	20	21	22	23	24		Average of all blanks used
A
B
C
D
E
F
G
H
I
J
K
L
M
N			-110716	-100564	-94045	-87837	-79758	-54523	-30491	-5931
O			-109828	-103540	-100388	-87774	-82192	-58539	-27391	2122
P
	3. Average over replicates based on Blank corrected (350/450)
	1	2	3	4	5	6	7	8	9	10	11	12	13	14	15	16	17	18	19	20	21	22	23	24
A
B
C
D
E
F
G
H
I
J
K
L
M
N			-110272	-102052	-97217	-87806	-80975	-56531	-28941	-1905
O			-110272	-102052	-97217	-87806	-80975	-56531	-28941	-1905
P
Cycle 10 (3 min)
	1. Raw Data (350/450)
	1	2	3	4	5	6	7	8	9	10	11	12	13	14	15	16	17	18	19	20	21	22	23	24
A
B
C
D
E
F
G
H
I
J
K
L
M
N			49095	59024	64801	71507	80399	105168	129732	153846	152016
O			49891	56358	59314	72350	78099	101415	132013	161809	166943
P
	2. Blank corrected based on Raw Data (350/450)
	1	2	3	4	5	6	7	8	9	10	11	12	13	14	15	16	17	18	19	20	21	22	23	24		Average of all blanks used
A
B
C
D
E
F
G
H
I
J
K
L
M
N			-110385	-100456	-94679	-87973	-79081	-54312	-29748	-5634
O			-109589	-103122	-100166	-87130	-81381	-58065	-27467	2330
P
	3. Average over replicates based on Blank corrected (350/450)
	1	2	3	4	5	6	7	8	9	10	11	12	13	14	15	16	17	18	19	20	21	22	23	24
A
B
C
D
E
F
G
H
I
J
K
L
M
N			-109987	-101789	-97422	-87551	-80231	-56188	-28607	-1652
O			-109987	-101789	-97422	-87551	-80231	-56188	-28607	-1652
P
Cycle 11 (3 min 20 s)
	1. Raw Data (350/450)
	1	2	3	4	5	6	7	8	9	10	11	12	13	14	15	16	17	18	19	20	21	22	23	24
A
B
C
D
E
F
G
H
I
J
K
L
M
N			49006	59495	66167	71781	80298	105016	129112	154041	152962
O			49903	56715	59276	71743	78289	100153	132210	162641	165931
P
	2. Blank corrected based on Raw Data (350/450)
	1	2	3	4	5	6	7	8	9	10	11	12	13	14	15	16	17	18	19	20	21	22	23	24		Average of all blanks used
A
B
C
D
E
F
G
H
I
J
K
L
M
N			-110441	-99952	-93280	-87666	-79149	-54431	-30335	-5406
O			-109544	-102732	-100171	-87704	-81158	-59294	-27237	3195
P
	3. Average over replicates based on Blank corrected (350/450)
	1	2	3	4	5	6	7	8	9	10	11	12	13	14	15	16	17	18	19	20	21	22	23	24
A
B
C
D
E
F
G
H
I
J
K
L
M
N			-109992	-101342	-96725	-87685	-80153	-56862	-28786	-1106
O			-109992	-101342	-96725	-87685	-80153	-56862	-28786	-1106
P
Cycle 12 (3 min 40 s)
	1. Raw Data (350/450)
	1	2	3	4	5	6	7	8	9	10	11	12	13	14	15	16	17	18	19	20	21	22	23	24
A
B
C
D
E
F
G
H
I
J
K
L
M
N			48785	59029	65801	72177	79916	103903	128289	152662	150860
O			50105	56324	59256	71896	78286	100641	131974	163144	165827
P
	2. Blank corrected based on Raw Data (350/450)
	1	2	3	4	5	6	7	8	9	10	11	12	13	14	15	16	17	18	19	20	21	22	23	24		Average of all blanks used
A
B
C
D
E
F
G
H
I
J
K
L
M
N			-109559	-99315	-92543	-86167	-78428	-54441	-30055	-5682
O			-108239	-102020	-99088	-86448	-80058	-57703	-26370	4801
P
	3. Average over replicates based on Blank corrected (350/450)
	1	2	3	4	5	6	7	8	9	10	11	12	13	14	15	16	17	18	19	20	21	22	23	24
A
B
C
D
E
F
G
H
I
J
K
L
M
N			-108899	-100667	-95815	-86307	-79243	-56072	-28212	-441
O			-108899	-100667	-95815	-86307	-79243	-56072	-28212	-441
P
Cycle 13 (4 min)
	1. Raw Data (350/450)
	1	2	3	4	5	6	7	8	9	10	11	12	13	14	15	16	17	18	19	20	21	22	23	24
A
B
C
D
E
F
G
H
I
J
K
L
M
N			48785	59738	65197	72168	80473	104660	128977	152390	151338
O			50006	56579	59517	72051	78096	100256	131770	161228	166384
P
	2. Blank corrected based on Raw Data (350/450)
	1	2	3	4	5	6	7	8	9	10	11	12	13	14	15	16	17	18	19	20	21	22	23	24		Average of all blanks used
A
B
C
D
E
F
G
H
I
J
K
L
M
N			-110076	-99123	-93664	-86693	-78388	-54201	-29884	-6471
O			-108855	-102282	-99344	-86810	-80765	-58605	-27091	2367
P
	3. Average over replicates based on Blank corrected (350/450)
	1	2	3	4	5	6	7	8	9	10	11	12	13	14	15	16	17	18	19	20	21	22	23	24
A
B
C
D
E
F
G
H
I
J
K
L
M
N			-109466	-100703	-96504	-86752	-79577	-56403	-28488	-2052
O			-109466	-100703	-96504	-86752	-79577	-56403	-28488	-2052
P
Cycle 14 (4 min 20 s)
	1. Raw Data (350/450)
	1	2	3	4	5	6	7	8	9	10	11	12	13	14	15	16	17	18	19	20	21	22	23	24
A
B
C
D
E
F
G
H
I
J
K
L
M
N			49139	58916	65808	71896	79561	103893	128850	152006	151975
O			49407	56051	59300	71895	78248	99801	130952	162121	164794
P
	2. Blank corrected based on Raw Data (350/450)
	1	2	3	4	5	6	7	8	9	10	11	12	13	14	15	16	17	18	19	20	21	22	23	24		Average of all blanks used
A
B
C
D
E
F
G
H
I
J
K
L
M
N			-109246	-99469	-92577	-86489	-78824	-54492	-29535	-6379
O			-108978	-102334	-99085	-86490	-80137	-58584	-27433	3737
P
	3. Average over replicates based on Blank corrected (350/450)
	1	2	3	4	5	6	7	8	9	10	11	12	13	14	15	16	17	18	19	20	21	22	23	24
A
B
C
D
E
F
G
H
I
J
K
L
M
N			-109112	-100901	-95831	-86489	-79480	-56538	-28484	-1321
O			-109112	-100901	-95831	-86489	-79480	-56538	-28484	-1321
P
Cycle 15 (4 min 40 s)
	1. Raw Data (350/450)
	1	2	3	4	5	6	7	8	9	10	11	12	13	14	15	16	17	18	19	20	21	22	23	24
A
B
C
D
E
F
G
H
I
J
K
L
M
N			48883	59139	65220	71675	80336	103484	128129	152384	150854
O			49947	56382	58867	71844	77831	100094	131640	160836	164914
P
	2. Blank corrected based on Raw Data (350/450)
	1	2	3	4	5	6	7	8	9	10	11	12	13	14	15	16	17	18	19	20	21	22	23	24		Average of all blanks used
A
B
C
D
E
F
G
H
I
J
K
L
M
N			-109001	-98745	-92664	-86209	-77548	-54400	-29755	-5500
O			-107937	-101502	-99017	-86040	-80053	-57790	-26244	2952
P
	3. Average over replicates based on Blank corrected (350/450)
	1	2	3	4	5	6	7	8	9	10	11	12	13	14	15	16	17	18	19	20	21	22	23	24
A
B
C
D
E
F
G
H
I
J
K
L
M
N			-108469	-100124	-95841	-86125	-78801	-56095	-28000	-1274
O			-108469	-100124	-95841	-86125	-78801	-56095	-28000	-1274
P
Cycle 16 (5 min)
	1. Raw Data (350/450)
	1	2	3	4	5	6	7	8	9	10	11	12	13	14	15	16	17	18	19	20	21	22	23	24
A
B
C
D
E
F
G
H
I
J
K
L
M
N			48987	59091	65924	71923	79763	103679	128695	152442	151399
O			49871	56583	59266	71542	77683	99552	131951	160895	164822
P
	2. Blank corrected based on Raw Data (350/450)
	1	2	3	4	5	6	7	8	9	10	11	12	13	14	15	16	17	18	19	20	21	22	23	24		Average of all blanks used
A
B
C
D
E
F
G
H
I
J
K
L
M
N			-109124	-99020	-92187	-86188	-78348	-54432	-29416	-5669
O			-108240	-101528	-98845	-86569	-80428	-58559	-26160	2785
P
	3. Average over replicates based on Blank corrected (350/450)
	1	2	3	4	5	6	7	8	9	10	11	12	13	14	15	16	17	18	19	20	21	22	23	24
A
B
C
D
E
F
G
H
I
J
K
L
M
N			-108682	-100274	-95516	-86378	-79388	-56495	-27788	-1442
O			-108682	-100274	-95516	-86378	-79388	-56495	-27788	-1442
P
Cycle 17 (5 min 20 s)
	1. Raw Data (350/450)
	1	2	3	4	5	6	7	8	9	10	11	12	13	14	15	16	17	18	19	20	21	22	23	24
A
B
C
D
E
F
G
H
I
J
K
L
M
N			48754	58903	65269	71405	79814	103904	127532	151687	151112
O			49707	55956	58994	71322	77724	99781	130795	161105	165267
P
	2. Blank corrected based on Raw Data (350/450)
	1	2	3	4	5	6	7	8	9	10	11	12	13	14	15	16	17	18	19	20	21	22	23	24		Average of all blanks used
A
B
C
D
E
F
G
H
I
J
K
L
M
N			-109436	-99287	-92921	-86785	-78376	-54286	-30658	-6503
O			-108483	-102234	-99196	-86868	-80466	-58409	-27395	2916
P
	3. Average over replicates based on Blank corrected (350/450)
	1	2	3	4	5	6	7	8	9	10	11	12	13	14	15	16	17	18	19	20	21	22	23	24
A
B
C
D
E
F
G
H
I
J
K
L
M
N			-108959	-100760	-96058	-86826	-79421	-56347	-29026	-1794
O			-108959	-100760	-96058	-86826	-79421	-56347	-29026	-1794
P

[truncated: 43 more sheets: GlnAMC 5uM Run, GluAMC 5uM NOENZ, GluAMC 5uM Run, GluPheAMC 5uM NOENZ, GluPheAMC 5uM Run, GlyAMC 5uM NOENZ, GlyAMC 5uM Run, HisAMC 5uM NOENZ, HisAMC 5uM Run, IleAMC 5uM NOENZ, IleAMC 5uM Run, LeuAMC 5uM NOENZ, LeuAMC 5uM Run, LysAMC 5uM NOENZ, LysAMC 5uM Run, MetAMC 5uM NOENZ, MetAMC 5uM Run, MetAMC 200uM NOENZ, MetAMC 200uM Run, MetAMC 200uM Std …]
