# Supplementary material for: Mechanism-based traps enable protease and hydrolase substrate discovery
Source: Nature. 2022 Feb 16;602(7898):701–7. doi: 10.1038/s41586-022-04414-9 (PMC8866121; doi:10.1038/s41586-022-04414-9)
Supplement: Supplementary file 4 — Source Data Extended Data Fig. 3 [file 41586_2022_4414_MOESM4_ESM.xlsx]

## Sheet: Extended Data Figure 2a_UL36
Time (S)	Ub-AMC + WT	Ub-AMC + WT	Ub-AMC + WT	SUMO1-AMC + WT	SUMO1-AMC + WT	SUMO1-AMC + WT	NEDD8-AMC + WT	NEDD8-AMC + WT	NEDD8-AMC + WT	ISG15-AMC + WT	ISG15-AMC + WT	ISG15-AMC + WT	Ub-AMC + C65A	Ub-AMC + C65A
0	5789	5930	5687	5554	5419	5222	5191	5356	5363	5341	5957	5396	5353	5333
30	5924	6009	5758	5595	5420	5233	5276	5401	5445	5390	6226	5399	5438	5348
60	6004	6085	5861	5617	5461	5260	5313	5440	5416	5386	6451	5421	5461	5350
90	6081	6170	5975	5646	5456	5244	5288	5419	5432	5444	6465	5432	5462	5345
120	6095	6226	6045	5656	5487	5286	5288	5417	5421	5410	6356	5430	5458	5369
150	6146	6272	6133	5632	5459	5263	5294	5408	5467	5394	6131	5444	5476	5362
180	6208	6331	6159	5641	5471	5270	5258	5422	5437	5439	5832	5459	5464	5387
210	6229	6361	6209	5641	5488	5244	5313	5446	5455	5395	5724	5443	5509	5375
240	6298	6409	6299	5644	5485	5280	5305	5464	5453	5433	5627	5401	5520	5374
270	6268	6421	6287	5637	5507	5296	5342	5424	5473	5455	5517	5456	5504	5393
300	6306	6443	6265	5650	5482	5247	5315	5441	5460	5393	5508	5430	5487	5364
330	6332	6447	6289	5638	5475	5282	5308	5454	5473	5401	5461	5463	5461	5376
360	6344	6521	6319	5655	5521	5310	5320	5432	5497	5468	5430	5476	5510	5389
390	6284	6513	6325	5658	5517	5294	5309	5408	5491	5451	5451	5458	5505	5364
420	6338	6475	6329	5649	5501	5277	5344	5488	5453	5415	5437	5464	5507	5399
450	6338	6519	6349	5683	5522	5294	5333	5434	5483	5461	5391	5449	5497	5374
480	6342	6490	6358	5653	5499	5295	5314	5449	5480	5455	5436	5485	5494	5392
510	6377	6536	6333	5682	5530	5286	5315	5440	5467	5430	5410	5499	5519	5382
540	6337	6519	6343	5671	5500	5304	5343	5427	5448	5462	5433	5474	5531	5393
570	6420	6546	6323	5668	5513	5304	5323	5462	5473	5461	5416	5484	5488	5404
600	6419	6522	6379	5654	5530	5309	5331	5465	5504	5451	5458	5493	5500	5412
630	6413	6542	6377	5633	5539	5315	5346	5439	5489	5430	5420	5503	5500	5388
660	6380	6530	6341	5666	5523	5280	5369	5453	5487	5483	5409	5511	5497	5417
690	6445	6542	6338	5644	5522	5304	5311	5421	5441	5463	5415	5477	5522	5430
720	6394	6535	6361	5686	5515	5327	5311	5461	5477	5435	5464	5434	5492	5409
750	6410	6568	6338	5657	5524	5316	5339	5419	5503	5455	5412	5447	5511	5410
780	6382	6554	6372	5668	5529	5305	5321	5444	5438	5468	5395	5472	5498	5369
810	6383	6601	6407	5665	5506	5304	5332	5429	5487	5459	5419	5479	5515	5367
840	6387	6581	6389	5663	5507	5312	5316	5416	5472	5433	5439	5444	5469	5385
870	6417	6532	6339	5623	5481	5273	5337	5407	5479	5411	5404	5464	5508	5376
900	6425	6584	6377	5636	5521	5323	5296	5453	5458	5465	5424	5479	5506	5402
930	6433	6576	6365	5674	5519	5275	5335	5435	5469	5429	5402	5458	5473	5399
960	6443	6558	6402	5650	5520	5292	5335	5444	5455	5427	5420	5505	5492	5368
990	6400	6567	6405	5643	5534	5310	5333	5434	5480	5424	5418	5464	5527	5349
1020	6454	6555	6436	5648	5526	5304	5318	5461	5469	5447	5421	5465	5488	5349
1050	6392	6609	6397	5679	5526	5307	5323	5467	5475	5454	5444	5501	5502	5380
1080	6449	6571	6430	5649	5502	5320	5349	5466	5462	5461	5434	5489	5486	5376
1110	6459	6590	6415	5667	5527	5311	5339	5471	5511	5455	5429	5474	5506	5391
1140	6426	6570	6403	5665	5490	5322	5328	5466	5450	5435	5385	5502	5506	5370
1170	6431	6560	6425	5680	5520	5297	5336	5441	5483	5469	5400	5459	5496	5391

## Sheet: Extended Data Figure 2c_PLpro
Time (S)	Ub-AMC + WT	Ub-AMC + WT	Ub-AMC + WT	SUMO1-AMC + WT	SUMO1-AMC + WT	SUMO1-AMC + WT	NEDD8-AMC + WT	NEDD8-AMC + WT	NEDD8-AMC + WT	ISG15-AMC + WT	ISG15-AMC + WT	ISG15-AMC + WT	Ub-AMC + C65A	Ub-AMC + C65A	Ub-AMC + C65A
0	5020	5098	5036	5032	4962	5027	5184	5086	5192	5424	5353	5364	5067	4890	5154
30	5030	5111	5102	5036	4943	5044	5157	5080	5140	5482	5401	5383	5091	4959	5119
60	5049	5105	5068	5035	4976	5046	5180	5096	5171	5507	5414	5443	5125	4950	5163
90	5084	5086	5029	5055	4984	5039	5203	5064	5164	5498	5447	5487	5121	4921	5180
120	5003	5102	5043	5024	4957	5010	5164	5055	5148	5470	5536	5563	5089	4954	5151
150	5006	5052	5034	5037	4966	5009	5183	5050	5165	5549	5556	5589	5106	4933	5170
180	4978	5091	5044	5026	4937	5006	5152	5054	5153	5501	5541	5594	5115	4952	5162
210	4994	5056	5030	5042	4934	5005	5190	5064	5143	5550	5607	5660	5105	4907	5134
240	4974	5062	5043	5041	4964	5025	5143	5041	5114	5585	5680	5674	5093	4957	5120
270	5020	5060	5024	5016	4953	5011	5172	5071	5125	5584	5733	5710	5075	4943	5164
300	5002	5063	5038	5015	4964	5012	5175	5039	5137	5641	5747	5770	5150	4950	5134
330	5017	5089	5018	5013	4912	4989	5135	5037	5133	5675	5761	5813	5123	4942	5145
360	4976	5079	5021	5030	4938	4984	5194	5050	5147	5735	5832	5830	5080	4947	5129
390	4983	5067	4987	5033	4939	5012	5133	5037	5085	5707	5867	5859	5120	4917	5145
420	5013	5058	5017	4992	4950	4987	5133	5047	5116	5784	5915	5903	5094	4926	5164
450	5022	5061	5019	5026	4946	4968	5172	5062	5127	5821	5922	5978	5105	4933	5144
480	4959	5031	4981	5017	4946	4988	5165	5022	5122	5865	5963	5961	5126	4896	5160
510	4996	5032	4995	4988	4943	4968	5121	5031	5092	5865	6015	6036	5085	4944	5115
540	5007	5037	5007	4988	4929	4958	5130	5056	5055	5899	6019	6045	5101	4936	5127
570	4952	5045	5003	4999	4965	4956	5171	5007	5081	5908	6038	6068	5077	4898	5112
600	5022	5052	4975	4983	4926	4972	5123	4979	5114	6035	6123	6161	5040	4931	5127
630	4978	5034	5006	4985	4929	4954	5111	5016	5088	6071	6146	6169	5109	4929	5122
660	4968	5029	5009	5012	4909	4986	5137	5022	5118	6038	6185	6196	5104	4926	5155
690	5005	5041	4996	5015	4902	4991	5151	5034	5111	6054	6173	6237	5108	4913	5151
720	4952	5016	4973	4997	4930	4985	5176	5006	5097	6103	6218	6229	5117	4937	5134
750	4968	5027	4978	5015	4944	4976	5126	5030	5077	6176	6248	6229	5088	4961	5115
780	4995	5021	4990	5016	4910	4963	5149	5021	5117	6129	6288	6282	5131	4958	5142
810	4963	5020	4986	5002	4906	4982	5153	5006	5101	6178	6297	6343	5124	4951	5135
840	4975	5031	4954	4999	4909	4997	5137	4999	5111	6187	6332	6345	5120	4932	5161
870	4976	5020	4973	5011	4893	4996	5153	5014	5126	6287	6409	6389	5119	4945	5125
900	4993	5038	4987	4965	4889	4966	5110	5001	5073	6279	6388	6392	5103	4937	5141
930	4971	5005	4974	4974	4902	4919	5100	5018	5082	6302	6394	6429	5103	4947	5133
960	4965	5014	4998	4986	4918	4965	5120	4998	5122	6337	6437	6452	5101	4938	5130
990	4947	4996	4989	5006	4922	4971	5150	4993	5099	6345	6462	6448	5123	4947	5142
1020	4952	5030	4989	4998	4860	4947	5126	5015	5116	6364	6464	6507	5090	4933	5147
1050	4986	5016	4980	4984	4890	4964	5122	4983	5080	6405	6480	6520	5098	4911	5159
1080	4961	4991	4986	4998	4913	4940	5120	4996	5050	6398	6522	6571	5123	4916	5119
1110	4975	4989	4963	4989	4882	4977	5157	4973	5082	6453	6527	6563	5139	4947	5164
1140	4978	4987	4974	4981	4874	4950	5105	4996	5124	6498	6572	6564	5110	4936	5136
1170	4966	5035	4992	4965	4882	4954	5143	4988	5065	6463	6620	6568	5100	4943	5142
1200	4953	5032	4978	4963	4894	4970	5138	5017	5088	6488	6592	6588	5114	4934	5143
1230	4946	5008	4962	4953	4907	4945	5122	5003	5079	6500	6627	6621	5108	4938	5146
1260	4978	5009	4988	4975	4910	4954	5112	4989	5079	6530	6646	6654	5133	4950	5144
1290	4987	5028	4955	4980	4907	4965	5124	4993	5091	6550	6684	6643	5124	4954	5145
1320	4928	5013	4977	4943	4900	4957	5099	4999	5101	6563	6672	6668	5126	4956	5169
1350	4924	5003	4978	4950	4881	4960	5078	4976	5062	6590	6679	6703	5113	4932	5145
1380	4963	5000	4997	4972	4881	4941	5091	4955	5105	6589	6681	6725	5110	4960	5178
1410	4935	5020	4962	4946	4877	4922	5102	5000	5076	6623	6695	6741	5081	4953	5141
1440	4939	4989	4975	4944	4868	4928	5111	4987	5081	6652	6782	6725	5112	4968	5115
1470	4967	4994	4978	4959	4861	4949	5112	5009	5095	6612	6738	6746	5119	4942	5119
1500	4950	4953	4958	4962	4882	4936	5108	5000	5080	6669	6779	6797	5131	4963	5144
1530	4927	5022	4951	4971	4861	4914	5076	4999	5093	6666	6738	6787	5119	4940	5155
1560	4915	4969	4980	4972	4890	4942	5080	4989	5067	6699	6802	6797	5109	4923	5129
1590	4930	5004	4955	4936	4889	4941	5105	5013	5091	6693	6819	6840	5129	4987	5163
1620	4921	4964	4942	4985	4870	4935	5114	4990	5055	6730	6814	6838	5107	4955	5153
1650	4953	5018	4936	4963	4874	4935	5082	5002	5086	6729	6858	6807	5081	4957	5175
1680	4951	5001	4945	4942	4878	4923	5073	4983	5082	6731	6839	6859	5125	4945	5171
1710	4897	4993	4949	4923	4905	4921	5093	4959	5053	6775	6842	6854	5095	4915	5145
1740	4947	4977	4964	4961	4869	4931	5065	4953	5071	6764	6888	6890	5072	4946	5175
1770	4928	5024	4964	4933	4869	4940	5059	4987	5074	6801	6893	6861	5117	4967	5153
