# Supplementary material for: Mechanism-based traps enable protease and hydrolase substrate discovery
Source: Nature. 2022 Feb 16;602(7898):701–7. doi: 10.1038/s41586-022-04414-9 (PMC8866121; doi:10.1038/s41586-022-04414-9)
Supplement: Supplementary file 5 — Source Data Extended Data Fig. 9 [file 41586_2022_4414_MOESM5_ESM.xlsx]

## Sheet: Extended Data Figure 9a 9b
Clan: CA										Bacteria	Archaea	Protozoa	Fungi	Plants	Animals	Viruses
Family	Bacteria	Archaea	Protozoa	Fungi	Plants	Animals	Viruses		Clan: CA	10067	173	4813	9591	10997	42557	949		proteases in total
C1	3709	129	1752	569	5362	9168	114		Clan: CD	3504	247	349	1263	1588	9311	4		0
C2	158	0	666	723	110	4474	1		Clan: CE	325	1	211	1090	1350	2581	193
C6	0	0	0	0	0	2	394		Clan: CF	1355	56	43	248	185	557
C10	1010	7	0	0	0	0	0		Clan: CL	11488	3	0	4	2	8	1
C100	1	0	0	5	0	0	0		Clan: CM	1	0	0	0	0	10	413
C101		0	0	0	0	349	0		Clan: CN	0	0	0	0	0	2	76
C102	1	0	0	0	0	0	0		Clan: CO	18168	29	18	50	5	21	93
C103	2	0	0	0	0	0	0		Clan: CP	7		216	423	857	785	1
C104	20	0	0	0	0	0	7		Clan: CQ	0	0	0	0	0	1	47
C105	0	0	0	0	0	0	1		Clan: CR	831	0	0	0	0	0	2
C110	590	6	5	292	0	415	0		Clan: PA	2	0	0	0	0	9	1681
C111	2	0	5	0	0	2279	0		Clan: PB	12000	575	299	682	589	3324	80
C113	68	0	0	0	0	1	0		Clan: PC	25570	1202	376	1861	1519	4410	2
C115	2	1	65	417	179	515	0		Clan: PD	317	238	38	99	26	1003	46
C117	9	0	0	0	0	0	0		Clan: unassigned	209	118	0	0	0	0	84
C119	41	0	0	0	0	0	0
C12	8	0	209	1917	572	2447	0
C121	0	0	77	5	171	755	0
C16	0	0	0	0	0	0	123
C19	58	13	1429	4347	2867	14994	61
C21	0	0	0	0	0	0	50
C28	0	0	0	0	0	0	29
C31	0	0	0	0	0	0	17
C32	0	0	0	0	0	0	28
C33	0	0	0	0	0	0	8
C39	3539	15	0	1	4	12	1
C47	27	0	0	0	0	0	0
C51	112	1	25	0	0	3	64
C54	2	0	143	314	131	1143	0
C58	50	0	0	0	0	0	0
C64	0	0	2	0	2	1305	0
C65	2	0	76	306	289	482	0
C66	58	0	2	0	0	0	0
C67	0	0	1	17	0	495	0
C70	9	0	0	0	0	0	0
C71	0	0	0	0	0	0	2
C76	0	0	0	0	0	0	39
C78	0	0	51	8	117	698	0
C83	134		29	38	227	109	0
C85	7	1	210	551	791	1873	5
C86	0	0	66	80	170	830	0
C87	0	0	0	0	5	5	5
C93	282	0	0	1	0	0	0
C96	166	0	0	0	0	0	0
C98	0	0	0	0	0	203	0
Clan: CD
Family	Bacteria	Archaea	Protozoa	Fungi	Plants	Animals	Viruses
C11	1135	91	24		3		0
C123	4	0	0	0	0	0	0
C13	134	8	154	619	1087	1569
C14	869	12	113	324	382	7367	4
C25	1254	136	0	0	0	0	0			Animals	percentage
C50	3	0	58	320	116	363	0		Clan: CA (65.90%)	42557	0.658991
C80	92	0	0	0	0	12	0		Clan: CD (14.42%)	9311	0.14418
C84	13	0	0	0	0	0	0		Clan: CE (4.00%)	2581	0.0399666
Clan: CE									Clan: CF (0.86%)	557	0.00862509
Family	Bacteria	Archaea	Protozoa	Fungi	Plants	Animals	Viruses		Clan: CL (0.01%)	8	0.000123879
C5	1	0	0	0	0	3	142		Clan: CM (0.02%)	10	0.000154849
C122	10	0	0	0	0	0	0		Clan: CN (0.00%)	2	3.09698e-05
C48	167	1	211	1090	1350	2578	16		Clan: CO (0.03%)	21	0.000325183
C55	90	0	0	0	0	0	0		Clan: CP (1.22%)	785	0.0121557
C57	0	0	0	0	0	0	34		Clan: CQ (0.00%)	1	1.54849e-05
C63	0	0	0	0	0	0	1		Clan: CR (0.00%)	0	0
C79	57	0	0	0	0	0	0		Clan: PA (0.01%)	9	0.000139364
Clan: CF									Clan: PB (5.15%)	3324	0.0514718
Family	Bacteria	Archaea	Protozoa	Fungi	Plants	Animals	Viruses		Clan: PC (6.83%)	4410	0.0682885
C15	1355	56	43	248	185	557	0		Clan: PD (1.55%)	1003	0.0155314
Clan: CL									Clan: unassigned (0.00%)	0	0
Family	Bacteria	Archaea	Protozoa	Fungi	Plants	Animals	Viruses
C60	1916	3	0	0	0	0	1		Proteases in Animals
C82	9572	0	0	4	2	8	0
Clan: CM
Family	Bacteria	Archaea	Protozoa	Fungi	Plants	Animals	Viruses
C18	1	0	0	0	0	10	413
Clan: CN
Family	Bacteria	Archaea	Protozoa	Fungi	Plants	Animals	Viruses
C9	0	0	0	0	0	2	76
Clan: CO
Family	Bacteria	Archaea	Protozoa	Fungi	Plants	Animals	Viruses
C40	18168	29	18	50	5	21	93
Clan: CP
Family	Bacteria	Archaea	Protozoa	Fungi	Plants	Animals	Viruses
C97	7	0	216	423	857	785	1
Clan: CQ
Family	Bacteria	Archaea	Protozoa	Fungi	Plants	Animals	Viruses
C53	0	0	0	0	0	1	47
Clan: CR
Family	Bacteria	Archaea	Protozoa	Fungi	Plants	Animals	Viruses
C108	831	0	0	0	0	0	2
Clan: PA
Family	Bacteria	Archaea	Protozoa	Fungi	Plants	Animals	Viruses
C3	1	0	0	0	0	9	1270
C4	1	0	0	0	0	0	212
C107	0	0	0	0	0	0	8
C24	0	0	0	0	0	0	27
C30	0	0	0	0	0	0	98
C37	0	0	0	0	0	0	36
C62	0	0	0	0	0	0	2			Viruses	percentage
C74	0	0	0	0	0	0	25		Clan: CA (25.84%)	949	0.258442
C99	0	0	0	0	0	0	3		Clan: CD (0.11%)	4	0.00108932
Clan: PB									Clan: CE (5.26%)	193	0.0525599
Family	Bacteria	Archaea	Protozoa	Fungi	Plants	Animals	Viruses		Clan: CF (0.00%)		0
C44	7986	506	101	387	506	1431	33		Clan: CL (0.03%)	1	0.000272331
C45	670	6	8	222	56	102	0		Clan: CM (11.25%)	413	0.112473
C59	1834	38	3	20	1	3	39		Clan: CN (2.07%)	76	0.0206972
C69	1464	23	22	41	9	602	0		Clan: CO (2.53%)	93	0.0253268
C89	14	0	47	12	2	611	8		Clan: CP (0.03%)	1	0.000272331
C95	32	2	118	0	15	575	0		Clan: CQ (1.28%)	47	0.0127996
Clan: PC									Clan: CR (0.05%)	2	0.000544662
Family	Bacteria	Archaea	Protozoa	Fungi	Plants	Animals	Viruses		Clan: PA (45.78%)	1681	0.457789
C26	14894	855	273	1080	870	3184	2		Clan: PB (2.18%)	80	0.0217865
C56	10676	347	103	781	649	1226	0		Clan: PC (0.05%)	2	0.000544662
Clan: PD									Clan: PD (1.25%)	46	0.0125272
Family	Bacteria	Archaea	Protozoa	Fungi	Plants	Animals	Viruses		Clan: unassigned (2.29%)	84	0.0228758
C46	13	15	34	31	20	1003	4
N9	15	0	2	63	0	0	5		proteases in viruses
N10	266	204	2	1	0	0	14		3672
N11	23	19	0	4	6	0	23
Clan: unassigned
Family	Bacteria	Archaea	Protozoa	Fungi	Plants	Animals	Viruses
C7	0	0	0	0	0	0	12
C8	0	0	0	0	0	0	7
C106	0	118	0	0	0	0	0
C116	2	0	0	0	0	0	0
C118	88	0	0	0	0	0	0
C120	0	0	0	0	0	0	4
C23	0	0	0	0	0	0	44
C27	0	0	0	0	0	0	1
C36	0	0	0	0	0	0	3
C42	0	0	0	0	0	0	11
C49	0	0	0	0	0	0	2
C75	119	0	0	0	0	0	0

## Sheet: Extended Data Figure 9c 9d
Clan: SB											Bacteria	Archaea	Protozoa	Fungi	Plants	Animals	Viruses
Family	Bacteria	Archaea	Protozoa	Fungi	Plants	Animals	Viruses			Clan: SB	41008	1902	1002	9326	10740	11776	36
S8	20504	951	501	4663	5370	5888	18			Clan: SC	62240	1450	1247	8678	12681	30577	14
S53	3952	152	93	1558	6	200	1			Clan: SE	47512	215	200	2193	138	1269	161
Clan: SC										Clan: SF	29187	517	184	1234	1069	1634	203
Family	Bacteria	Archaea	Protozoa	Fungi	Plants	Animals	Viruses			Clan: SH	1742	8	0	0	13	5	262
S9	33825	962	484	3320	4007	18515	7			Clan: SJ	18992	410	82	620	395	758	37
S10	957	1	267	2600	4307	1930	0			Clan: SK	40975	621	143	274	2744	2656	360
S15	6296	123	31	725	17	237	0			Clan: SO	48	0	0	0	0	6	12
S28	214	0	150	742	628	1775	1			Clan: SP	3	1	86	384	298	401	0
S33	19487	364	272	1291	3717	8063	6			Clan: SR	0	2	0	0	20	1876	0
S37	1180	0	5	0	2	0	0			Clan: SS	3404	76	2	48	2	6	0
S82	281	0	38	0	3	57	0			Clan: ST	7527	367	332	951	1479	2669	8
Clan: SE										Clan: PA	28504	237	153	788	1132	43839	1104
Family	Bacteria	Archaea	Protozoa	Fungi	Plants	Animals	Viruses			Clan: PB	2415	95	84	0	1	5891	0
S11	15739	4	52	10	12	24	7			Clan: PC	4019	16	17	12	4	299	0
S12	25345	179	141	2181	123	1239	154			Clan: PD	304	223	4	68	6	0	42
S13	6428	32	7	2	3	6	0			Clan: PE	617	19	5	48	1	1	0
Clan: SF										Clan: unassigned	129	0	0	0	6	2298	51
Family	Bacteria	Archaea	Protozoa	Fungi	Plants	Animals	Viruses
S24	14210	8	1	3	8	27	201
S26	14977	509	183	1231	1061	1607	2
Clan: SH
Family	Bacteria	Archaea	Protozoa	Fungi	Plants	Animals	Viruses
S21	1	0	0	0	0	1	86
S73	312	0	0	0	1	2	15
S77	42	7	0	0	11	2	54
S78	1387	1	0	0	1	0	100
S80	0	0	0	0	0	0	7
Clan: SJ
Family	Bacteria	Archaea	Protozoa	Fungi	Plants	Animals	Viruses
S16	18991	410	82	620	395	758	13
S50	1	0	0	0	0	0	23				Animals
S69	0	0	0	0	0	0	1			Clan: SB (11.11%)	11776	0.111135
Clan: SK										Clan: SC (28.86%)	30577	0.288568
Family	Bacteria	Archaea	Protozoa	Fungi	Plants	Animals	Viruses			Clan: SE (1.20%)	1269	0.0119761
S14	14060	10	92	236	2183	385	192			Clan: SF (1.54%)	1634	0.0154208
S41	12554	17	13	4	324	2244	0			Clan: SH (0.00%)	5	4.71872e-05
S49	14361	594	38	34	237	27	168			Clan: SJ (0.72%)	758	0.00715358
Clan: SO										Clan: SK (2.51%)	2656	0.0250658
Family	Bacteria	Archaea	Protozoa	Fungi	Plants	Animals	Viruses			Clan: SO (0.01%)	6	5.66246e-05
S74	48	0	0	0	0	6	12			Clan: SP (0.38%)	401	0.00378441
Clan: SP										Clan: SR (1.77%)	1876	0.0177046
Family	Bacteria	Archaea	Protozoa	Fungi	Plants	Animals	Viruses			Clan: SS (0.01%)	6	5.66246e-05
S59	3	1	86	384	298	401	0			Clan: ST (2.52%)	2669	0.0251885
Clan: SR										Clan: PA (41.37%)	43839	0.413728
Family	Bacteria	Archaea	Protozoa	Fungi	Plants	Animals	Viruses			Clan: PB (5.56%)	5891	0.0555959
S60	0	2	0	0	20	1876	0			Clan: PC (0.28%)	299	0.00282179
Clan: SS										Clan: PD (0.00%)	0	0
Family	Bacteria	Archaea	Protozoa	Fungi	Plants	Animals	Viruses			Clan: PE (0.00%)	1	9.43743e-06
S66	3404	76	2	48	2	6	0			Clan: unassigned (2.17%)	2298	0.0216872
Clan: ST
Family	Bacteria	Archaea	Protozoa	Fungi	Plants	Animals	Viruses			proteases in total
S54	7527	367	332	951	1479	2669	8			105961
Clan: PA
Family	Bacteria	Archaea	Protozoa	Fungi	Plants	Animals	Viruses
S1	25787	237	153	748	1128	43835	139
S3	0	0	0	0	0	0	80
S6	1371	0	0	0	0	0	2
S7	2	0	0	0	0	4	343
S29	0	0	0	0	0	0	225
S30	0	0	0	0	0	0	96
S31	0	0	0	0	0	0	31
S32	0	0	0	0	0	0	113				Viruses	percentage
S39	0	0	0	0	0	0	72			Clan: SB (1.57%)	36	0.0157205
S46	1008	0	0	0	2	0	0			Clan: SC (0.61%)	14	0.00611354
S55	336	0	0	0	2	0	0			Clan: SE (7.03%)	161	0.0703057
S64	0	0	0	40	0	0	0			Clan: SF (8.86%)	203	0.0886463
S65	0	0	0	0	0	0	2			Clan: SH (11.44%)	262	0.11441
S75	0	0	0	0	0	0	1			Clan: SJ (1.62%)	37	0.0161572
Clan: PB										Clan: SK (15.72%)	360	0.157205
Family	Bacteria	Archaea	Protozoa	Fungi	Plants	Animals	Viruses			Clan: SO (0.52%)	12	0.00524017
P2	0	0	43	0	0	5890	0			Clan: SP (0.00%)	0	0
S45	2415	95	41	0	1	1	0			Clan: SR (0.00%)	0	0
Clan: PC										Clan: SS (0.00%)	0	0
Family	Bacteria	Archaea	Protozoa	Fungi	Plants	Animals	Viruses			Clan: ST (0.35%)	8	0.00349345
S51	4019	16	17	12	4	299	0			Clan: PA (48.21%)	1104	0.482096
Clan: PD										Clan: PB (0.00%)	0	0
Family	Bacteria	Archaea	Protozoa	Fungi	Plants	Animals	Viruses			Clan: PC (0.00%)	0	0
N9	15	0	2	63	0	0	5			Clan: PD (1.83%)	42	0.0183406
N10	266	204	2	1	0	0	14			Clan: PE (0.00%)	0	0
N11	23	19	0	4	6	0	23			Clan: unassigned (2.23%)	51	0.0222707
Clan: PE
Family	Bacteria	Archaea	Protozoa	Fungi	Plants	Animals	Viruses			protease in total
P1	617	19	5	48	1	1	0			2290
Clan: unassigned
Family	Bacteria	Archaea	Protozoa	Fungi	Plants	Animals	Viruses
S48	88	0	0	0	0	0	0
S62	1	0	0	0	0	2	49
S68	0	0	0	0	0	271	0
S71	0	0	0	0	0	695	0
S72	3	0	0	0	0	427	0
S79	0	0	0	0	0	546	0
S81	1	0	0	0	5	355	2
S85	36	0	0	0	1	2	0
